# Supplementary material for: Complete Genome Sequence of Vibrio campbellii LMB 29 Isolated from Red Drum with Four Native Megaplasmids
Source: Front Microbiol. 2017 Oct 23;8:2035. doi: 10.3389/fmicb.2017.02035 (PMC5660062; doi:10.3389/fmicb.2017.02035)
Supplement: Supplementary file 1 [file Table1.XLSX]

## Sheet: taxontable52984_09-jun-2017
taxon_id	Domain	Status	Study Name	Genome Name / Sample Name	Sequencing Center	IMG Genome ID	Genome Size * assembled	Gene Count * assembled
2660238651	Bacteria	Permanent Draft	Genome sequencing of Vibrio metoecus and Vibrio cholerae strains co-occurring in the environment	Vibrio cholerae YB4B03	University of Alberta	2660238651	3916598	3549
2667527721	Bacteria	Permanent Draft	Comparative genomics of Vibrio cholerae from Haiti, Asia, and Africa	Vibrio cholerae O1 2011EL-1133	Public Health Agency of Canada	2667527721	3940691	4686
2529292823	Bacteria	Permanent Draft	Vibrio cholerae Genome sequencing project	Vibrio cholerae HC-02C1	University of Maryland School of Medicine	2529292823	3939397	3758
2579778752	Bacteria	Permanent Draft	Vibrio parahaemolyticus clinical isolates Chinese University of Hong Kong	Vibrio parahaemolyticus VIP4-0219	The Chinese University of Hong Kong	2579778752	5178152	4755
2558860474	Bacteria	Permanent Draft	Genome sequence of Vibrio Cholerae O1	Vibrio cholerae O1 PCS-022	University of Maryland School of Medicine	2558860474	4054603	3833
2671180762	Bacteria	Permanent Draft	Genome sequencing of Vibrio parahaemolyticus clinical isolates from Canada	Vibrio parahaemolyticus sv. O4:K63 A3EZ711	Health Canada	2671180762	5127994	4866
2609460324	Bacteria	Permanent Draft	Vibrio parahaemolyticus - Genome sequencing - INMEGEN-Mexico	Vibrio parahaemolyticus FIM-S1708+	National Institute of Genomic Medicine (INMEGEN)	2609460324	5246988	4937
2531839017	Bacteria	Permanent Draft	Vibrio cholerae Genome sequencing project	Vibrio cholerae HE-40	University of Maryland School of Medicine	2531839017	3880418	3650
2667528056	Bacteria	Permanent Draft	Genome sequencing of clinical isolates of Vibrio parahaemolyticus	Vibrio parahaemolyticus 09-4681	Health Canada	2667528056	5166245	4766
2663763035	Bacteria	Permanent Draft	Genome sequencing of Vibrio metoecus and Vibrio cholerae strains co-occurring in the environment	Vibrio cholerae YB2G05	University of Alberta	2663763035	3888413	3484
2627854000	Bacteria	Permanent Draft	Genome sequencing of Acinetobacter baumannii Isolates - Walter Reed Army Institute of Research	Vibrio harveyi VHJR4	UMS	2627854000	5767907	5362
2713897112	Bacteria	Permanent Draft	Vibrio cholerae Genome sequencing - University of Florida	Vibrio cholerae 2012HC-21	University of Florida	2713897112	4004302	3655
2537561514	Bacteria	Permanent Draft	Vibrio cholerae genome sequencing project	Vibrio cholerae CP1048(21)	University of Maryland School of Medicine	2537561514	4091990	3895
649633107	Bacteria	Finished	Vibrio vulnificus M06-24/O	Vibrio vulnificus M06-24/O	Sogang University, Yonsei University, Hankuk Univ of Foreign Studies, Chunlab, Inc, Seoul National University	649633107	5007768	4701
2690316281	Bacteria	Permanent Draft	Genome sequencing to investigate the diversity of Salmonella and Vibrio cholerae isolates	Vibrio cholerae sv. Inaba A217	Wellcome Trust Sanger Institute	2690316281	3937218	5218
2698536321	Bacteria	Permanent Draft	Genome sequencing to investigate the diversity of Salmonella and Vibrio cholerae isolates	Vibrio cholerae sv. Inaba 6214	Wellcome Trust Sanger Institute	2698536321	4014013	3746
2534682132	Bacteria	Permanent Draft	Vibrio cholerae Genome sequencing project	Vibrio cholerae HC-52A2	University of Maryland School of Medicine	2534682132	3927548	3791
2548876514	Bacteria	Permanent Draft	Vibrio vulnificus JY1701	Vibrio vulnificus JY1701	University of North Carolina, Charlotte	2548876514	4938837	5064
2713897096	Bacteria	Permanent Draft	Vibrio cholerae Genome sequencing - University of Florida	Vibrio cholerae 2012Env-131	University of Florida	2713897096	4002093	3642
2551306327	Bacteria	Permanent Draft	Whole genome sequencing of Vibrio cholerae strains	Vibrio cholerae VC1761	University of Malaya	2551306327	4012991	3681
2660238660	Bacteria	Permanent Draft	Genome sequencing of Vibrio parahaemolyticus strains for rapid detection foodborne illness outbreaks	Vibrio parahaemolyticus CFSAN007457	FDA/CFSAN	2660238660	5118038	5515
2541047534	Bacteria	Permanent Draft	Comparative Genomics of Vibrio parahaemolyticus	Vibrio parahaemolyticus VP232	University of Maryland School of Medicine	2541047534	5123959	4862
2671180959	Bacteria	Permanent Draft	Genome sequencing to investigate the diversity of Salmonella and Vibrio cholerae isolates	Vibrio cholerae sv. Ogawa 1627	Wellcome Trust Sanger Institute	2671180959	4063305	3718
2698536400	Bacteria	Permanent Draft	Genome sequencing to investigate the diversity of Salmonella and Vibrio cholerae isolates	Vibrio cholerae sv. Inaba A215	Wellcome Trust Sanger Institute	2698536400	3935969	3599
2531839290	Bacteria	Permanent Draft	Genome sequence of Vibrio Cholerae O1	Vibrio cholerae O1 Nep-21106	University of Maryland School of Medicine	2531839290	4035455	3812
2700989118	Bacteria	Permanent Draft	Genome sequencing of Vibrio parahaemolyticus strains for population analysis	Vibrio parahaemolyticus S105	State Key Laboratory of Pathogen and Biosecurity, Beijing Institute of Microbiology and Epidemiology	2700989118	5005576	4883
2634166476	Bacteria	Permanent Draft	Vibrio parahaemolyticus project - NOAA Northwest Fisheries Science Center	Vibrio parahaemolyticus 846	Northwest Fisheries Science Center, National Oceanic and Atmospheric Administration (NOAA)	2634166476	5084575	4785
2579778760	Bacteria	Permanent Draft	Vibrio parahaemolyticus clinical isolates Chinese University of Hong Kong	Vibrio Parahaemolyticus VIP4-0395	The Chinese University of Hong Kong	2579778760	5120046	4696
2645727899	Bacteria	Permanent Draft	Vibrio cholerae YN98296 genome sequencing	Vibrio cholerae YN98296	Yunnan Provincial Centre for Disease Control and Prevention	2645727899	3994350	3653
2698536565	Bacteria	Permanent Draft	Genome sequencing of Vibrio parahaemolyticus clinical isolates from Canada	Vibrio parahaemolyticus sv. O4:KII C144	Health Canada	2698536565	5078762	4743
2718217780	Bacteria	Finished	Sequencing of Vibrio cholerae genomes - Nankai University	Vibrio cholerae E1162	Nankai University	2718217780	4110872	3830
2568526421	Bacteria	Permanent Draft	Tokyo University of Marine Science and Technology Vibrio parahaemolyticus strain genomes	Vibrio parahaemolyticus TUMSAT_H10_S6	Tokyo University of Marine Science and Technology	2568526421	5213844	4811
2563367209	Bacteria	Permanent Draft	Comparative Genomics of Vibrio parahaemolyticus	Vibrio parahaemolyticus 3256	University of Maryland School of Medicine	2563367209	5085680	4881
2698536388	Bacteria	Permanent Draft	Genome sequencing to investigate the diversity of Salmonella and Vibrio cholerae isolates	Vibrio cholerae sv. Inaba GP143	Wellcome Trust Sanger Institute	2698536388	3964859	4013
2667528116	Bacteria	Permanent Draft	Genome sequencing of Vibrio parahaemolyticus strains for rapid detection foodborne illness outbreaks	Vibrio parahaemolyticus CFSAN007429	FDA/CFSAN	2667528116	4998833	7053
2660238498	Bacteria	Permanent Draft	Genome sequencing of Vibrio parahaemolyticus strains for population analysis	Vibrio parahaemolyticus S158	State Key Laboratory of Pathogen and Biosecurity, Beijing Institute of Microbiology and Epidemiology	2660238498	5001482	4625
2724679811	Bacteria	Permanent Draft	Sequencing of Vibrio strains	Vibrio alginolyticus K05K4 (K05K4)	Goettingen Genomics Laboratory	2724679811	5672537	5278
2671180534	Bacteria	Permanent Draft	Genome sequencing to investigate the diversity of Salmonella and Vibrio cholerae isolates	Vibrio cholerae sv. Ogawa A152	Wellcome Trust Sanger Institute	2671180534	3974326	3678
2534682215	Bacteria	Permanent Draft	Vibrio cholerae genome sequencing project	Vibrio cholerae CP1044(17)	University of Maryland School of Medicine	2534682215	4002477	3827
2721755572	Bacteria	Finished	Vibrio cholerae Genome sequencing - University of Florida	Vibrio cholerae Env-390	University of Florida	2721755572	4050927	3759
2667527625	Bacteria	Permanent Draft	Genome sequencing of foodborne Vibrio isolates from Canada	Vibrio parahaemolyticus S195-7	Health Canada	2667527625	5202544	4847
2657245017	Bacteria	Permanent Draft	Genome sequencing of Vibrio parahaemolyticus clinical isolates	Vibrio parahaemolyticus 10-4245	Health Canada	2657245017	5079355	4742
2713897118	Bacteria	Permanent Draft	Vibrio cholerae Genome sequencing - University of Florida	Vibrio cholerae 2012HC-33	University of Florida	2713897118	3991096	3643
2563367202	Bacteria	Permanent Draft	Comparative Genomics of Vibrio parahaemolyticus	Vibrio parahaemolyticus V14/01	University of Maryland School of Medicine	2563367202	5254370	5034
2537561838	Bacteria	Permanent Draft	Vibrio cholerae genome sequencing project	Vibrio cholerae CP1041(14)	University of Maryland School of Medicine	2537561838	4085554	3824
2687453178	Bacteria	Finished	Vibrio parahaemolyticus FORC_014 genome sequencing	Vibrio parahaemolyticus FORC_014	Food-borne Pathogen Omics Research Center (FORC)	2687453178	5289960	4973
2713897119	Bacteria	Permanent Draft	Vibrio cholerae Genome sequencing - University of Florida	Vibrio cholerae 2012HC-34	University of Florida	2713897119	3991787	3650
2663762937	Bacteria	Permanent Draft	Genome sequencing of Vibrio parahaemolyticus strains for population analysis	Vibrio parahaemolyticus S075	State Key Laboratory of Pathogen and Biosecurity, Beijing Institute of Microbiology and Epidemiology	2663762937	5047159	4723
2700989277	Bacteria	Permanent Draft	Genome sequencing of Vibrio parahaemolyticus strains for population analysis	Vibrio parahaemolyticus S171	State Key Laboratory of Pathogen and Biosecurity, Beijing Institute of Microbiology and Epidemiology	2700989277	5107685	4735
2698536501	Bacteria	Permanent Draft	Genome sequencing of Vibrio parahaemolyticus clinical isolates from Canada	Vibrio parahaemolyticus sv. O3:K6 A3EZ136	Health Canada	2698536501	5089443	4728
2695420810	Bacteria	Permanent Draft	Genome sequencing to investigate the diversity of Salmonella and Vibrio cholerae isolates	Vibrio cholerae sv. Ogawa A390	Wellcome Trust Sanger Institute	2695420810	3975021	4337
2554235152	Bacteria	Permanent Draft	Genome sequences of Vibrio cholerae	Vibrio cholerae CP1110	CosmosID	2554235152	3925419	3552
2657245590	Bacteria	Permanent Draft	Genome sequencing of Vibrio parahaemolyticus strains for population analysis	Vibrio parahaemolyticus S093	State Key Laboratory of Pathogen and Biosecurity, Beijing Institute of Microbiology and Epidemiology	2657245590	4878563	4561
2600255086	Bacteria	Permanent Draft	Comparative Genomics of Vibrio parahaemolyticus	Vibrio parahaemolyticus VPTS-2008	University of Maryland School of Medicine	2600255086	4992918	5014
2693429727	Bacteria	Permanent Draft	Genome sequencing to investigate the diversity of Salmonella and Vibrio cholerae isolates	Vibrio cholerae sv. Inaba 6194	Wellcome Trust Sanger Institute	2693429727	4017670	3668
2690316201	Bacteria	Permanent Draft	Genome sequencing to investigate the diversity of Salmonella and Vibrio cholerae isolates	Vibrio cholerae sv. Inaba 6210	Wellcome Trust Sanger Institute	2690316201	4033200	3675
2695420529	Bacteria	Permanent Draft	Genome sequencing to investigate the diversity of Salmonella and Vibrio cholerae isolates	Vibrio cholerae sv. Inaba A155	Wellcome Trust Sanger Institute	2695420529	3969053	3826
2675903252	Bacteria	Permanent Draft	Vibrio parahaemolyticus Genome sequencing	Vibrio parahaemolyticus 13-028/A3	University of Arizona	2675903252	5337923	5626
2563367196	Bacteria	Permanent Draft	Comparative Genomics of Vibrio parahaemolyticus	Vibrio parahaemolyticus EKP-008	University of Maryland School of Medicine	2563367196	5282636	5392
2562617077	Bacteria	Permanent Draft	Vibrio cholerae MAK 757	Vibrio cholerae MAK 757	J. Craig Venter Institute (JCVI)	2562617077	3919418	3567
2693429732	Bacteria	Permanent Draft	Genome sequencing of Vibrio parahaemolyticus strains for population analysis	Vibrio parahaemolyticus S060	State Key Laboratory of Pathogen and Biosecurity, Beijing Institute of Microbiology and Epidemiology	2693429732	4853681	4653
2660238539	Bacteria	Permanent Draft	Comparative genomics of Vibrio cholerae from Haiti, Asia, and Africa	Vibrio cholerae O1 2010EL-2010H	Public Health Agency of Canada	2660238539	4009614	3656
2713897106	Bacteria	Permanent Draft	Vibrio cholerae Genome sequencing - University of Florida	Vibrio cholerae 2012HC-12	University of Florida	2713897106	3993637	3639
2675902901	Bacteria	Permanent Draft	Genome sequencing to investigate the diversity of Salmonella and Vibrio cholerae isolates	Vibrio cholerae sv. Inaba 6180	Wellcome Trust Sanger Institute	2675902901	1353445	1682
647000334	Bacteria	Permanent Draft	Vibrio cholerae INDRE 91/1	Vibrio cholerae sv. Inaba INDRE 91/1	Los Alamos National Laboratory	647000334	3947707	3452
2663763006	Bacteria	Permanent Draft	Genome sequencing of Vibrio parahaemolyticus strains for population analysis	Vibrio parahaemolyticus S096	State Key Laboratory of Pathogen and Biosecurity, Beijing Institute of Microbiology and Epidemiology	2663763006	5075123	4887
2690316253	Bacteria	Permanent Draft	Genome sequencing of Vibrio parahaemolyticus strains for rapid detection foodborne illness outbreaks	Vibrio parahaemolyticus CFSAN006130	FDA/CFSAN	2690316253	4968606	6579
2541047543	Bacteria	Permanent Draft	Comparative Genomics of Vibrio parahaemolyticus	Vibrio parahaemolyticus VPCR-2010	University of Maryland School of Medicine	2541047543	6084135	6191
2671180935	Bacteria	Permanent Draft	Genome sequencing to investigate the diversity of Salmonella and Vibrio cholerae isolates	Vibrio cholerae sv. Inaba 4642	Wellcome Trust Sanger Institute	2671180935	3970491	3651
2534681752	Bacteria	Permanent Draft	Vibrio cholerae Genome sequencing project	Vibrio cholerae HC-48A1	University of Maryland School of Medicine	2534681752	4030824	3797
2657245109	Bacteria	Permanent Draft	Genome sequencing as part of FDA-ARGOS: dAtabase for Regulatory Grade micrObial Sequences project	Vibrio parahaemolyticus FDAARGOS_53	US Food and Drug Administration, Institute for Genome Sciences, University of Maryland School of Medicine	2657245109	5318060	5029
2703718867	Bacteria	Permanent Draft	Genome sequencing of Vibrio parahaemolyticus clinical isolates from Canada	Vibrio parahaemolyticus sv. O1:KUT C150	Health Canada	2703718867	5209864	4871
2554235146	Bacteria	Permanent Draft	Genome sequences of Vibrio cholerae	Vibrio cholerae CP1116	CosmosID	2554235146	3932707	3557
2724679808	Bacteria	Permanent Draft	Sequencing of Vibrio strains	Vibrio alginolyticus K04M1 (K04M1)	Goettingen Genomics Laboratory	2724679808	5651285	5230
2609460078	Bacteria	Permanent Draft	Vibrio cholerae O1 biovar El Tor strain:RND19188 Genome sequencing	Vibrio cholerae sv. O1 bv. El Tor RND19188	Central Research Institute for Epidemiology	2609460078	3999500	3654
2671180659	Bacteria	Permanent Draft	Genome sequencing to investigate the diversity of Salmonella and Vibrio cholerae isolates	Vibrio cholerae sv. Inaba 7687	Wellcome Trust Sanger Institute	2671180659	4018931	3661
2597490191	Bacteria	Permanent Draft	Genome study of pathogenic Vibrio vulnificus - Emek Medical Center	Vibrio vulnificus bv. 1 101/4	Emek Medical center	2597490191	5483519	5205
2671180390	Bacteria	Permanent Draft	Genome sequencing of Vibrio parahaemolyticus strains for rapid detection foodborne illness outbreaks	Vibrio parahaemolyticus CFSAN007456	FDA/CFSAN	2671180390	5090927	5837
2660238063	Bacteria	Permanent Draft	Genome sequencing of foodborne Vibrio isolates from Canada	Vibrio parahaemolyticus S439-9	Health Canada	2660238063	6018254	6097
2695420788	Bacteria	Permanent Draft	Genome sequencing to investigate the diversity of Salmonella and Vibrio cholerae isolates	Vibrio cholerae sv. Inaba 4110	Wellcome Trust Sanger Institute	2695420788	3903830	3589
2663763252	Bacteria	Permanent Draft	Comparative genomics of Vibrio cholerae from Haiti, Asia, and Africa	Vibrio cholerae sv. O1 C6706	Public Health Agency of Canada	2663763252	3990175	3641
2660238694	Bacteria	Permanent Draft	Genome sequencing of foodborne Vibrio isolates from Canada	Vibrio alginolyticus RM-12-1	Health Canada	2660238694	5273018	4943
2657245474	Bacteria	Permanent Draft	Genome sequencing of Vibrio parahaemolyticus clinical isolates	Vibrio parahaemolyticus 04-1290	Health Canada	2657245474	5115410	4806
2671180795	Bacteria	Permanent Draft	Genome sequencing of Vibrio parahaemolyticus strains for population analysis	Vibrio parahaemolyticus S066	State Key Laboratory of Pathogen and Biosecurity, Beijing Institute of Microbiology and Epidemiology	2671180795	4989281	4683
2639763177	Bacteria	Permanent Draft	Vibrio parahaemolyticus project - NOAA Northwest Fisheries Science Center	Vibrio parahaemolyticus 3631	Northwest Fisheries Science Center, National Oceanic and Atmospheric Administration (NOAA)	2639763177	5119359	5299
2531839208	Bacteria	Permanent Draft	Genome sequence of Vibrio Cholerae O1	Vibrio cholerae O1 116059	University of Maryland School of Medicine	2531839208	4020861	3829
648276756	Bacteria	Permanent Draft	Vibrio parahaemolyticus AQ4037	Vibrio parahaemolyticus AQ4037	J. Craig Venter Institute (JCVI)	648276756	4939804	4590
2675903684	Bacteria	Permanent Draft	Genome sequencing to investigate the diversity of Salmonella and Vibrio cholerae isolates	Vibrio cholerae sv. O139 A330	Wellcome Trust Sanger Institute	2675903684	4031527	3709
2645727645	Bacteria	Permanent Draft	Genome sequencing of Vibrio cholerae strains - Yunnan Provincial Centre for Disease Control and Prevention	Vibrio cholerae YN89004	Yunnan Provincial Centre for Disease Control and Prevention	2645727645	3936872	3588
2698536487	Bacteria	Permanent Draft	Genome sequencing of Vibrio parahaemolyticus clinical isolates from Canada	Vibrio parahaemolyticus sv. O4:K9 C140	Health Canada	2698536487	5046146	4703
2663763184	Bacteria	Permanent Draft	Genome sequencing of Vibrio metoecus and Vibrio cholerae strains co-occurring in the environment	Vibrio cholerae YB3B05	University of Alberta	2663763184	4014368	3669
2700989253	Bacteria	Permanent Draft	Genome sequencing of Vibrio parahaemolyticus strains for rapid detection foodborne illness outbreaks	Vibrio parahaemolyticus CFSAN007459	FDA/CFSAN	2700989253	5201138	4828
2639763104	Bacteria	Permanent Draft	Vibrio cholerae O1 biovar El Tor strain:P18899-D Genome sequencing	Vibrio cholerae O1 biovar El Tor P18899-D	Russian Association of reproductive infections (RARI)	2639763104	3996106	4314
2541047536	Bacteria	Permanent Draft	Comparative Genomics of Vibrio parahaemolyticus	Vibrio parahaemolyticus 949	University of Maryland School of Medicine	2541047536	5179240	4861
2718218352	Bacteria	Finished	100K Foodborne Pathogen Genome Project - UC Davis	Vibrio parahaemolyticus sv. O1:K33 CDC_K4557	University of California, Davis	2718218352	5138575	4720
2558860260	Bacteria	Finished	Vibrio parahaemolyticus UCM-V493	Vibrio parahaemolyticus UCM-V493	University of Delaware	2558860260	5232572	4978
2690316236	Bacteria	Permanent Draft	Genome sequencing to investigate the diversity of Salmonella and Vibrio cholerae isolates	Vibrio cholerae sv. Ogawa A51	Wellcome Trust Sanger Institute	2690316236	4018181	4760
2667527929	Bacteria	Permanent Draft	Genome sequencing of Vibrio parahaemolyticus strains for population analysis	Vibrio parahaemolyticus S134	State Key Laboratory of Pathogen and Biosecurity, Beijing Institute of Microbiology and Epidemiology	2667527929	5129332	4838
2695420377	Bacteria	Permanent Draft	Genome sequencing to investigate the diversity of Salmonella and Vibrio cholerae isolates	Vibrio cholerae sv. Ogawa A185	Wellcome Trust Sanger Institute	2695420377	3998017	3858
2693429556	Bacteria	Permanent Draft	Genome sequencing to investigate the diversity of Salmonella and Vibrio cholerae isolates	Vibrio cholerae sv. Ogawa A397	Wellcome Trust Sanger Institute	2693429556	3963057	4155
2600255090	Bacteria	Permanent Draft	Comparative Genomics of Vibrio parahaemolyticus	Vibrio parahaemolyticus VPCR-2009	University of Maryland School of Medicine	2600255090	5090393	4839
2671180350	Bacteria	Permanent Draft	Genome sequencing of Vibrio parahaemolyticus strains for rapid detection foodborne illness outbreaks	Vibrio parahaemolyticus CFSAN001618	FDA/CFSAN	2671180350	5068129	5154
2671180340	Bacteria	Permanent Draft	Genome sequencing to investigate the diversity of Salmonella and Vibrio cholerae isolates	Vibrio cholerae sv. Inaba A103	Wellcome Trust Sanger Institute	2671180340	4006439	4001
2718217800	Bacteria	Finished	Sequencing of Vibrio cholerae genomes - Nankai University	Vibrio cholerae E506	Nankai University	2718217800	4062508	3751
2579778703	Bacteria	Permanent Draft	Vibrio parahaemolyticus clinical isolates Chinese University of Hong Kong	Vibrio parahaemolyticus VIP4-0447	The Chinese University of Hong Kong	2579778703	5367084	5075
2534682134	Bacteria	Permanent Draft	Vibrio cholerae Genome sequencing project	Vibrio cholerae HC-57A1	University of Maryland School of Medicine	2534682134	3928259	3759
2700989246	Bacteria	Permanent Draft	Genome sequencing of Vibrio parahaemolyticus strains for rapid detection foodborne illness outbreaks	Vibrio parahaemolyticus CFSAN007443	FDA/CFSAN	2700989246	4819636	5070
2681813111	Bacteria	Permanent Draft	Genome sequencing of Vibrio parahaemolyticus strains for population analysis	Vibrio parahaemolyticus S124	State Key Laboratory of Pathogen and Biosecurity, Beijing Institute of Microbiology and Epidemiology	2681813111	5099295	4759
2660238231	Bacteria	Permanent Draft	Genome sequencing of clinical isolates of Vibrio parahaemolyticus	Vibrio parahaemolyticus 04-2549	Health Canada	2660238231	5085867	4720
2703718887	Bacteria	Permanent Draft	Genome sequencing of Vibrio parahaemolyticus clinical isolates from Canada	Vibrio parahaemolyticus sv. O1:KIV F30368	Health Canada	2703718887	5090449	4752
2627853925	Bacteria	Permanent Draft	CladeA-yb158	Vibrio vulnificus CladeA-yb158	Technion-Israel Institute of Technology	2627853925	5294657	4885
2660238312	Bacteria	Permanent Draft	Genome sequencing of Vibrio parahaemolyticus strains for population analysis	Vibrio parahaemolyticus S166	State Key Laboratory of Pathogen and Biosecurity, Beijing Institute of Microbiology and Epidemiology	2660238312	4938329	4620
2700989484	Bacteria	Permanent Draft	Genome sequencing of Vibrio parahaemolyticus clinical isolates	Vibrio parahaemolyticus 09-3216	Health Canada	2700989484	5077830	4750
2695420754	Bacteria	Permanent Draft	Genome sequencing to investigate the diversity of Salmonella and Vibrio cholerae isolates	Vibrio cholerae sv. Inaba KoreaA325	Wellcome Trust Sanger Institute	2695420754	3986275	4756
2657245669	Bacteria	Permanent Draft	Genome sequencing of Vibrio parahaemolyticus strains for population analysis	Vibrio parahaemolyticus S101	State Key Laboratory of Pathogen and Biosecurity, Beijing Institute of Microbiology and Epidemiology	2657245669	4934865	4590
2537561654	Bacteria	Permanent Draft	Genome sequence of Vibrio Cholerae O1	Vibrio cholerae O1 EC-0027	University of Maryland School of Medicine	2537561654	4032658	3779
2681813178	Bacteria	Permanent Draft	Genome sequencing of foodborne Vibrio isolates from Canada	Vibrio parahaemolyticus HS-06-05	Health Canada	2681813178	5845987	5545
643692053	Bacteria	Finished	Vibrio cholerae M66-2	Vibrio cholerae sv. O1 M66-2	Nankai University	643692053	3938905	3812
2671180269	Bacteria	Permanent Draft	Genome sequencing of Vibrio metoecus and Vibrio cholerae strains co-occurring in the environment	Vibrio cholerae YB4G05	University of Alberta	2671180269	3927241	3564
2636415432	Bacteria	Permanent Draft	Genome sequencing of Vibrio cholerae strains - Yunnan Provincial Centre for Disease Control and Prevention	Vibrio cholerae YN97083	Yunnan Provincial Centre for Disease Control and Prevention	2636415432	4072967	3735
2534682220	Bacteria	Permanent Draft	Vibrio cholerae BJG-01	Vibrio cholerae BJG-01	University of Maryland School of Medicine	2534682220	3906300	3713
2703718768	Bacteria	Permanent Draft	Genome sequencing of Vibrio parahaemolyticus clinical isolates from Canada	Vibrio parahaemolyticus sv. O4:KII A1EZ919	Health Canada	2703718768	5094419	4758
2663762881	Bacteria	Permanent Draft	Genome sequencing of Vibrio parahaemolyticus strains for population analysis	Vibrio parahaemolyticus S032	State Key Laboratory of Pathogen and Biosecurity, Beijing Institute of Microbiology and Epidemiology	2663762881	5042701	4755
2663763521	Bacteria	Permanent Draft	Genome sequencing of Vibrio parahaemolyticus strains for population analysis	Vibrio parahaemolyticus S128	State Key Laboratory of Pathogen and Biosecurity, Beijing Institute of Microbiology and Epidemiology	2663763521	4913824	4592
2690316144	Bacteria	Permanent Draft	Genome sequencing of Vibrio parahaemolyticus strains for population analysis	Vibrio parahaemolyticus S014	State Key Laboratory of Pathogen and Biosecurity, Beijing Institute of Microbiology and Epidemiology	2690316144	5110092	4809
2663763281	Bacteria	Permanent Draft	Genome sequencing of Vibrio parahaemolyticus strains for population analysis	Vibrio parahaemolyticus S055	State Key Laboratory of Pathogen and Biosecurity, Beijing Institute of Microbiology and Epidemiology	2663763281	4960212	4650
2600255056	Bacteria	Permanent Draft	Vibrio alginolyticus NBRC 15630	Vibrio alginolyticus NBRC 15630	National Institute of Technology and Evaluation	2600255056	5049668	4586
2690316159	Bacteria	Permanent Draft	Genome sequencing of Vibrio parahaemolyticus strains for population analysis	Vibrio parahaemolyticus S074	State Key Laboratory of Pathogen and Biosecurity, Beijing Institute of Microbiology and Epidemiology	2690316159	5078930	4745
2671180923	Bacteria	Permanent Draft	Genome sequencing of Vibrio parahaemolyticus strains for population analysis	Vibrio parahaemolyticus S141	State Key Laboratory of Pathogen and Biosecurity, Beijing Institute of Microbiology and Epidemiology	2671180923	5040371	4718
2693429669	Bacteria	Permanent Draft	Genome sequencing to investigate the diversity of Salmonella and Vibrio cholerae isolates	Vibrio cholerae sv. Ogawa 4488	Wellcome Trust Sanger Institute	2693429669	4008427	3666
2693429695	Bacteria	Permanent Draft	Genome sequencing of foodborne Vibrio isolates from Canada	Vibrio parahaemolyticus HS-22-14	Health Canada	2693429695	5761615	5482
2537561683	Bacteria	Permanent Draft	Genome sequence of Vibrio Cholerae O1	Vibrio cholerae O1 NHCC-004A	University of Maryland School of Medicine	2537561683	4036164	3819
2657245085	Bacteria	Permanent Draft	Comparative genomics of Vibrio cholerae from Haiti, Asia, and Africa	Vibrio cholerae O1 2009V-1085	Public Health Agency of Canada	2657245085	4006783	3654
2700989525	Bacteria	Permanent Draft	Genome sequencing of clinical isolates of Vibrio parahaemolyticus	Vibrio parahaemolyticus 09-4664	Health Canada	2700989525	5176668	4831
2534682213	Bacteria	Permanent Draft	Vibrio cholerae genome sequencing project	Vibrio cholerae CP1037(10)	University of Maryland School of Medicine	2534682213	3916180	3713
2529293207	Bacteria	Permanent Draft	Vibrio cholerae Genome sequencing project	Vibrio cholerae HC-67A1	University of Maryland School of Medicine	2529293207	4024648	3786
2563367197	Bacteria	Permanent Draft	Comparative Genomics of Vibrio parahaemolyticus	Vibrio parahaemolyticus EKP-028	University of Maryland School of Medicine	2563367197	5096768	6062
2627853704	Bacteria	Permanent Draft	Vibrio parahaemolyticus project - NOAA Northwest Fisheries Science Center	Vibrio parahaemolyticus VP766	Northwest Fisheries Science Center, National Oceanic and Atmospheric Administration (NOAA)	2627853704	5203969	5319
2551306039	Bacteria	Permanent Draft	Vibrio harveyi ZJ0603	Vibrio harveyi ZJ0603	Guangdong Ocean University	2551306039	6658661	6473
2660238707	Bacteria	Permanent Draft	Genome sequencing of Vibrio parahaemolyticus strains for population analysis	Vibrio parahaemolyticus S030	State Key Laboratory of Pathogen and Biosecurity, Beijing Institute of Microbiology and Epidemiology	2660238707	5040644	4752
2657245684	Bacteria	Permanent Draft	Genome sequencing of Vibrio parahaemolyticus strains for population analysis	Vibrio parahaemolyticus S152	State Key Laboratory of Pathogen and Biosecurity, Beijing Institute of Microbiology and Epidemiology	2657245684	4969185	4646
2660238191	Bacteria	Permanent Draft	Genome sequencing of Vibrio parahaemolyticus strains for population analysis	Vibrio parahaemolyticus S073	State Key Laboratory of Pathogen and Biosecurity, Beijing Institute of Microbiology and Epidemiology	2660238191	4984921	4668
2695420379	Bacteria	Permanent Draft	Genome sequencing to investigate the diversity of Salmonella and Vibrio cholerae isolates	Vibrio cholerae sv. Inaba 6191	Wellcome Trust Sanger Institute	2695420379	4018324	3707
2636415812	Bacteria	Permanent Draft	Vibrio parahaemolyticus project - NOAA Northwest Fisheries Science Center	Vibrio parahaemolyticus EN9901310	Northwest Fisheries Science Center, National Oceanic and Atmospheric Administration (NOAA)	2636415812	5092164	4785
2667528079	Bacteria	Permanent Draft	Comparative genomics of Vibrio cholerae from Haiti, Asia, and Africa	Vibrio cholerae O1 2010EL-2010N	Public Health Agency of Canada	2667528079	4011534	3662
2698536457	Bacteria	Permanent Draft	Genome sequencing of Vibrio parahaemolyticus clinical isolates from Canada	Vibrio parahaemolyticus sv. O4:KUT A3EZ710	Health Canada	2698536457	5122387	4860
2695420453	Bacteria	Permanent Draft	Genome sequencing of Vibrio parahaemolyticus strains for population analysis	Vibrio parahaemolyticus S155	State Key Laboratory of Pathogen and Biosecurity, Beijing Institute of Microbiology and Epidemiology	2695420453	4991393	4651
2693429725	Bacteria	Permanent Draft	Genome sequencing to investigate the diversity of Salmonella and Vibrio cholerae isolates	Vibrio cholerae sv. Inaba A481	Wellcome Trust Sanger Institute	2693429725	4042364	4752
2657245636	Bacteria	Permanent Draft	Genome sequencing of Vibrio parahaemolyticus strains for population analysis	Vibrio parahaemolyticus S065	State Key Laboratory of Pathogen and Biosecurity, Beijing Institute of Microbiology and Epidemiology	2657245636	5006732	4625
2636415517	Bacteria	Finished	Vibrio cholerae 2012EL-2176	Vibrio cholerae 2012EL-2176	Centers for Disease Control and Prevention (CDC), USA	2636415517	4258023	3948
2663763073	Bacteria	Permanent Draft	Genome sequencing of Vibrio parahaemolyticus strains for population analysis	Vibrio parahaemolyticus S031	State Key Laboratory of Pathogen and Biosecurity, Beijing Institute of Microbiology and Epidemiology	2663763073	4943387	4626
2671181006	Bacteria	Permanent Draft	Genome sequencing of Vibrio parahaemolyticus strains for population analysis	Vibrio parahaemolyticus S056	State Key Laboratory of Pathogen and Biosecurity, Beijing Institute of Microbiology and Epidemiology	2671181006	5147258	5215
2703718880	Bacteria	Permanent Draft	Genome sequencing of Vibrio parahaemolyticus clinical isolates from Canada	Vibrio parahaemolyticus sv. O11:KUT 09-4436	Health Canada	2703718880	5151693	4854
2703718895	Bacteria	Permanent Draft	Genome sequencing of Vibrio parahaemolyticus clinical isolates from Canada	Vibrio parahaemolyticus sv. O6:KUT A0EZ383	Health Canada	2703718895	5158965	4845
637000333	Bacteria	Finished	Vibrio cholerae O1 bv El Tor, N16961	Vibrio cholerae sv. O1 bv. El Tor N16961	J. Craig Venter Institute (JCVI)	637000333	4033464	3998
2660238161	Bacteria	Permanent Draft	Genome sequencing of clinical isolates of Vibrio parahaemolyticus	Vibrio parahaemolyticus 10-4244	Health Canada	2660238161	5231918	4860
2617271111	Bacteria	Permanent Draft	Vibrio parahaemolyticus - Genome sequencing - INMEGEN-Mexico	Vibrio parahaemolyticus FIM-S1392-	National Institute of Genomic Medicine (INMEGEN)	2617271111	5174919	4799
2571042430	Bacteria	Permanent Draft	Genome sequence of Vibrio harveyi NBRC 15634	Vibrio harveyi NBRC 15634	University of Miyazaki	2571042430	5670000	5283
2645727869	Bacteria	Permanent Draft	Vibrio vulnificus V252 genome sequencing	Vibrio vulnificus V252 (unscreened)	DNA Services Facility, University of Illinois, Chicago, Technion	2645727869	4992926	4564
2698536304	Bacteria	Permanent Draft	Genome sequencing to investigate the diversity of Salmonella and Vibrio cholerae isolates	Vibrio cholerae sv. Inaba A66	Wellcome Trust Sanger Institute	2698536304	4000028	3777
2695420784	Bacteria	Permanent Draft	Genome sequencing of Vibrio parahaemolyticus strains for population analysis	Vibrio parahaemolyticus S086	State Key Laboratory of Pathogen and Biosecurity, Beijing Institute of Microbiology and Epidemiology	2695420784	5012892	4730
2711768114	Bacteria	Permanent Draft	Vibrio cholerae Genome sequencing - University of Florida	Vibrio cholerae 2010AA-144	University of Florida	2711768114	4011565	3679
2690315993	Bacteria	Permanent Draft	Genome sequencing of Vibrio parahaemolyticus strains for rapid detection foodborne illness outbreaks	Vibrio parahaemolyticus CFSAN001619	FDA/CFSAN	2690315993	5073119	5355
2548876791	Bacteria	Permanent Draft	Vibrio campbellii PEL22A	Vibrio campbellii PEL22A	Federal University of Rio de Janeiro	2548876791	5064254	6608
2627853755	Bacteria	Permanent Draft	Vibrio parahaemolyticus strain:K1461 Genome sequencing	Vibrio parahaemolyticus K1461	University of Maryland	2627853755	5177972	4963
2531839263	Bacteria	Permanent Draft	Vibrio cholerae genome sequencing project	Vibrio cholerae CP1033(6)	University of Maryland School of Medicine	2531839263	3988132	3664
2648501360	Bacteria	Permanent Draft	Vibrio parahaemolyticus project - NOAA Northwest Fisheries Science Center	Vibrio parahaemolyticus EN9701173	Northwest Fisheries Science Center, National Oceanic and Atmospheric Administration (NOAA)	2648501360	5083979	4748
2675903471	Bacteria	Permanent Draft	Genome sequencing to investigate the diversity of Salmonella and Vibrio cholerae isolates	Vibrio cholerae sv. Ogawa A488(1)	Wellcome Trust Sanger Institute	2675903471	4019379	3668
2660237955	Bacteria	Permanent Draft	Genome sequencing of Vibrio parahaemolyticus strains for population analysis	Vibrio parahaemolyticus S121	State Key Laboratory of Pathogen and Biosecurity, Beijing Institute of Microbiology and Epidemiology	2660237955	4990479	4663
2511231085	Bacteria	Finished	Vibrio cholerae serotype O1 2010EL-1786	Vibrio cholerae sv. O1 2010EL-1786	Centers for Disease Control and Prevention (CDC), USA	2511231085	4077740	3946
2713897063	Bacteria	Permanent Draft	Vibrio parahaemolyticus Genome sequencing	Vibrio parahaemolyticus NCKU_TV_5HP	National Cheng Kung University	2713897063	5521061	5203
2713896750	Bacteria	Permanent Draft	Vibrio alginolyticus strain:V1 Genome sequencing	Vibrio alginolyticus V1	University of Copenhagen	2713896750	5255839	4841
2634166480	Bacteria	Permanent Draft	Genome sequencing of Vibrio parahaemolyticus clinical strains from Canada	Vibrio parahaemolyticus T9109	Health Canada	2634166480	5111893	4880
2713897114	Bacteria	Permanent Draft	Vibrio cholerae Genome sequencing - University of Florida	Vibrio cholerae 2012HC-24	University of Florida	2713897114	3990923	3651
2667527838	Bacteria	Permanent Draft	Genome sequencing of Vibrio parahaemolyticus strains for population analysis	Vibrio parahaemolyticus S117	State Key Laboratory of Pathogen and Biosecurity, Beijing Institute of Microbiology and Epidemiology	2667527838	4986695	4635
637000337	Bacteria	Finished	Vibrio vulnificus YJ016	Vibrio vulnificus YJ016	National Yang Ming University	637000337	5260086	5202
2663762814	Bacteria	Permanent Draft	Genome sequencing of Vibrio metoecus and Vibrio cholerae strains co-occurring in the environment	Vibrio cholerae YB4F05	University of Alberta	2663762814	3886413	3485
2609460068	Bacteria	Permanent Draft	Vibrio cholerae O1 biovar El Tor	Vibrio cholerae sv. O1 bv. El Tor	Russian Association of reproductive infections (RARI)	2609460068	4104797	4166
2534681753	Bacteria	Permanent Draft	Vibrio cholerae Genome sequencing project	Vibrio cholerae HC-38A1	University of Maryland School of Medicine	2534681753	4034278	3800
2579778597	Bacteria	Permanent Draft	Vibrio parahaemolyticus M0605	Vibrio parahaemolyticus M0605	Center for Food Research and Development (CIAD)	2579778597	5429407	5401
2660238112	Bacteria	Permanent Draft	Genome sequencing of Vibrio parahaemolyticus strains for population analysis	Vibrio parahaemolyticus S135	State Key Laboratory of Pathogen and Biosecurity, Beijing Institute of Microbiology and Epidemiology	2660238112	5008345	4645
2693429698	Bacteria	Permanent Draft	Genome sequencing of Vibrio parahaemolyticus strains for population analysis	Vibrio parahaemolyticus S053	State Key Laboratory of Pathogen and Biosecurity, Beijing Institute of Microbiology and Epidemiology	2693429698	4900661	4800
2634166483	Bacteria	Permanent Draft	Vibrio cholerae O1 biovar El Tor MAK97 genome sequencing	Vibrio cholerae O1 biovar El Tor MAK97	Russian Research Anti-plague Institute "Microbe"	2634166483	3894875	3944
2698536345	Bacteria	Permanent Draft	Genome sequencing to investigate the diversity of Salmonella and Vibrio cholerae isolates	Vibrio cholerae sv. Ogawa 4656	Wellcome Trust Sanger Institute	2698536345	4025865	3708
2671181179	Bacteria	Permanent Draft	Genome sequencing of Vibrio parahaemolyticus strains for population analysis	Vibrio parahaemolyticus S129	State Key Laboratory of Pathogen and Biosecurity, Beijing Institute of Microbiology and Epidemiology	2671181179	4910934	4650
2529292827	Bacteria	Permanent Draft	Vibrio cholerae Genome sequencing project	Vibrio cholerae HC-21A1	University of Maryland School of Medicine	2529292827	4027565	3780
2571042616	Bacteria	Permanent Draft	Vibrio parahaemolyticus clinical isolates Chinese University of Hong Kong	Vibrio parahaemolyticus VIP4-0434	The Chinese University of Hong Kong	2571042616	5061230	4668
647000333	Bacteria	Permanent Draft	Vibrio cholerae CT 5369-93	Vibrio cholerae CT 5369-93	Los Alamos National Laboratory	647000333	3557309	2938
2667528059	Bacteria	Permanent Draft	Genome sequencing of Vibrio parahaemolyticus strains for population analysis	Vibrio parahaemolyticus S049	State Key Laboratory of Pathogen and Biosecurity, Beijing Institute of Microbiology and Epidemiology	2667528059	5134350	4842
2660237999	Bacteria	Permanent Draft	Genome sequencing of Vibrio metoecus and Vibrio cholerae strains co-occurring in the environment	Vibrio cholerae YB3G04	University of Alberta	2660237999	4031104	3708
2541047530	Bacteria	Permanent Draft	Comparative Genomics of Vibrio parahaemolyticus	Vibrio parahaemolyticus VP2007-095	University of Maryland School of Medicine	2541047530	5175863	4960
648276758	Bacteria	Permanent Draft	Vibrio parahaemolyticus Peru-466	Vibrio parahaemolyticus Peru-466	J. Craig Venter Institute (JCVI)	648276758	5037488	4728
2630968598	Bacteria	Finished	Vibrio cholerae 507-94	Vibrio cholerae 507-94	Los Alamos National Laboratory	2630968598	3928357	3597
2731957827	Bacteria	Permanent Draft	Vibrio harveyi Genome sequencing	Vibrio harveyi CAIM464	Naval Medical Research Center	2731957827	5732564	5454
2671180816	Bacteria	Permanent Draft	Genome sequencing of Vibrio parahaemolyticus strains for population analysis	Vibrio parahaemolyticus S052	State Key Laboratory of Pathogen and Biosecurity, Beijing Institute of Microbiology and Epidemiology	2671180816	4918217	4740
2663763193	Bacteria	Permanent Draft	Genome sequencing of clinical isolates of Vibrio parahaemolyticus	Vibrio parahaemolyticus 08-0278	Health Canada	2663763193	5140597	4855
2671181013	Bacteria	Permanent Draft	Genome sequencing to investigate the diversity of Salmonella and Vibrio cholerae isolates	Vibrio cholerae sv. Inaba 6197	Wellcome Trust Sanger Institute	2671181013	4006478	3874
2534681755	Bacteria	Permanent Draft	Vibrio cholerae Genome sequencing project	Vibrio cholerae HC-40A1	University of Maryland School of Medicine	2534681755	4030287	3785
2630968545	Bacteria	Permanent Draft	Vibrio parahaemolyticus project - NOAA Northwest Fisheries Science Center	Vibrio parahaemolyticus 3355	Northwest Fisheries Science Center, National Oceanic and Atmospheric Administration (NOAA)	2630968545	5119134	5308
2663763008	Bacteria	Permanent Draft	Genome sequencing of Vibrio metoecus and Vibrio cholerae strains co-occurring in the environment	Vibrio cholerae YB8E08	University of Alberta	2663763008	4013838	3667
2597490212	Bacteria	Permanent Draft	Genome study of pathogenic Vibrio vulnificus - Emek Medical Center	Vibrio vulnificus bv. 3 VV4-03	Emek Medical center	2597490212	5238828	5239
2667527499	Bacteria	Finished	Vibrio cholerae O1 biovar El Tor strain:I-1471 Genome sequencing	Vibrio cholerae O1 biovar El Tor I-1471 null replaces 78620	Irkutsk Antiplague Research Institute of Rospotrebnadzor	2667527499	4034973	3671
2597490270	Bacteria	Permanent Draft	Vibrio cholerae O1 biovar El Tor MAK676 Genome sequencing	Vibrio cholerae sv. O1 bv. El Tor MAK676	Russian Research Anti-Plague Institute	2597490270	3937648	3794
2690316160	Bacteria	Permanent Draft	Genome sequencing of Vibrio parahaemolyticus strains for population analysis	Vibrio parahaemolyticus S120	State Key Laboratory of Pathogen and Biosecurity, Beijing Institute of Microbiology and Epidemiology	2690316160	5067888	4740
2667528125	Bacteria	Permanent Draft	Genome sequencing of Vibrio parahaemolyticus strains for rapid detection foodborne illness outbreaks	Vibrio parahaemolyticus CFSAN001617	FDA/CFSAN	2667528125	5156488	5381
2700989491	Bacteria	Permanent Draft	Genome sequencing of clinical isolates of Vibrio parahaemolyticus	Vibrio parahaemolyticus 10-4287	Health Canada	2700989491	5146176	4786
2568526673	Bacteria	Permanent Draft	Vibrio cholerae O1 biovar El Tor Ogawa RND6878	Vibrio cholerae O1 bv. El Tor Ogawa RND6878	Central Research Institute for Epidemiology	2568526673	4000976	3638
2675903530	Bacteria	Permanent Draft	Genome sequencing of Vibrio parahaemolyticus strains for population analysis	Vibrio parahaemolyticus S028	State Key Laboratory of Pathogen and Biosecurity, Beijing Institute of Microbiology and Epidemiology	2675903530	4999222	4671
2630968486	Bacteria	Permanent Draft	Vibrio cholerae strain:M818 Genome sequencing	Vibrio cholerae M818	Russian Association of reproductive infections (RARI)	2630968486	3982448	3943
2636415697	Bacteria	Permanent Draft	Vibrio parahaemolyticus project - NOAA Northwest Fisheries Science Center	Vibrio parahaemolyticus 97-10290	Northwest Fisheries Science Center, National Oceanic and Atmospheric Administration (NOAA)	2636415697	5103858	4792
2700989244	Bacteria	Permanent Draft	Genome sequencing of Vibrio parahaemolyticus strains for rapid detection foodborne illness outbreaks	Vibrio parahaemolyticus CFSAN007432	FDA/CFSAN	2700989244	5074652	5394
2529293203	Bacteria	Permanent Draft	Vibrio cholerae Genome sequencing project	Vibrio cholerae HC-77A1	University of Maryland School of Medicine	2529293203	4044795	3787
2537561650	Bacteria	Permanent Draft	Genome sequence of Vibrio Cholerae O1	Vibrio cholerae O1 NHCC-006C	University of Maryland School of Medicine	2537561650	4032089	3801
2690316025	Bacteria	Permanent Draft	Genome sequencing of Vibrio parahaemolyticus strains for population analysis	Vibrio parahaemolyticus S023	State Key Laboratory of Pathogen and Biosecurity, Beijing Institute of Microbiology and Epidemiology	2690316025	5037819	4766
2667527911	Bacteria	Permanent Draft	Genome sequencing of Vibrio parahaemolyticus strains for population analysis	Vibrio parahaemolyticus S115	State Key Laboratory of Pathogen and Biosecurity, Beijing Institute of Microbiology and Epidemiology	2667527911	5056756	4762
2554235100	Bacteria	Permanent Draft	Vibrio cholerae VCC19 Genome sequencing	Vibrio cholerae VCC19	Federal University of Para	2554235100	4418872	4354
2537562148	Bacteria	Permanent Draft	Vibrio cholerae Genome sequencing project	Vibrio cholerae HC-81A2	University of Maryland School of Medicine	2537562148	4020608	3811
2698536332	Bacteria	Permanent Draft	Genome sequencing to investigate the diversity of Salmonella and Vibrio cholerae isolates	Vibrio cholerae sv. Ogawa MG116226	Wellcome Trust Sanger Institute	2698536332	4024418	3678
2690316015	Bacteria	Permanent Draft	Genome sequencing of Vibrio parahaemolyticus strains for rapid detection foodborne illness outbreaks	Vibrio parahaemolyticus CFSAN006135	FDA/CFSAN	2690316015	4968271	5489
2531839297	Bacteria	Permanent Draft	Genome sequence of Vibrio Cholerae O1	Vibrio cholerae O1 EM-1676A	University of Maryland School of Medicine	2531839297	4011095	3798
2690316280	Bacteria	Permanent Draft	Genome sequencing to investigate the diversity of Salmonella and Vibrio cholerae isolates	Vibrio cholerae sv. Inaba A180	Wellcome Trust Sanger Institute	2690316280	4027342	4116
2547132283	Bacteria	Permanent Draft	Vibrio cholerae serotype O1 2010EL-1792	Vibrio cholerae sv. O1 2010EL-1792	Centers for Disease Control and Prevention (CDC), USA	2547132283	4014995	3661
645058805	Bacteria	Permanent Draft	Vibrio cholerae TM 11079-80	Vibrio cholerae TM 11079-80	Los Alamos National Laboratory	645058805	4055140	3726
2724679823	Bacteria	Permanent Draft	Sequencing of Vibrio strains	Vibrio alginolyticus K06K5 (K06K5)	Goettingen Genomics Laboratory	2724679823	5671999	5239
2651869837	Bacteria	Permanent Draft	Vibrio parahaemolyticus strain:K1275 Genome sequencing	Vibrio parahaemolyticus K1275	University of Maryland	2651869837	5105777	4800
2541047537	Bacteria	Permanent Draft	Comparative Genomics of Vibrio parahaemolyticus	Vibrio parahaemolyticus 3259	University of Maryland School of Medicine	2541047537	5360869	5095
2597490196	Bacteria	Permanent Draft	Genome study of pathogenic Vibrio vulnificus - Emek Medical Center	Vibrio vulnificus bv. 3 491771	Emek Medical center	2597490196	5284650	5247
2703718898	Bacteria	Permanent Draft	Genome sequencing of Vibrio parahaemolyticus clinical isolates from Canada	Vibrio parahaemolyticus sv. O1:K56 A1EZ952	Health Canada	2703718898	5066903	4734
2703718878	Bacteria	Permanent Draft	Genome sequencing of Vibrio parahaemolyticus clinical isolates from Canada	Vibrio parahaemolyticus sv. O3:KUT 04-2550	Health Canada	2703718878	5099458	4744
2663763293	Bacteria	Permanent Draft	Genome sequencing of Vibrio parahaemolyticus strains for population analysis	Vibrio parahaemolyticus S146	State Key Laboratory of Pathogen and Biosecurity, Beijing Institute of Microbiology and Epidemiology	2663763293	4947977	4626
2663762925	Bacteria	Permanent Draft	Genome sequencing to analyse the diversity of marine isolates in the genus Vibrio	Vibrio campbellii 051011E	University of Miyazaki	2663762925	5701839	5243
2660238436	Bacteria	Permanent Draft	Genome sequencing as part of FDA-ARGOS: dAtabase for Regulatory Grade micrObial Sequences project	Vibrio vulnificus ATCC 43382	US Food and Drug Administration, Institute for Genome Sciences, University of Maryland School of Medicine	2660238436	4950552	4522
2681813241	Bacteria	Permanent Draft	Genome sequencing to investigate the diversity of Salmonella and Vibrio cholerae isolates	Vibrio cholerae sv. Inaba A68	Wellcome Trust Sanger Institute	2681813241	3970615	3701
2660238479	Bacteria	Permanent Draft	Genome sequencing of Vibrio parahaemolyticus strains for rapid detection foodborne illness outbreaks	Vibrio parahaemolyticus CFSAN007438	FDA/CFSAN	2660238479	4984693	6571
2502894009	Bacteria	Permanent Draft	Vibrio vulnificus 06-2450	Vibrio vulnificus 06-2450 (Draft 2)	Centers for Disease Control and Prevention (CDC), USA	2502894009	4916091	4683
2639762933	Bacteria	Permanent Draft	Vibrio parahaemolyticus strain:22702 Genome sequencing	Vibrio parahaemolyticus 22702	University of Maryland	2639762933	4955222	4601
2698536331	Bacteria	Permanent Draft	Genome sequencing to investigate the diversity of Salmonella and Vibrio cholerae isolates	Vibrio cholerae sv. Inaba 6193	Wellcome Trust Sanger Institute	2698536331	4028060	3670
2728369053	Bacteria	Permanent Draft	Environmental Luminescent Bacteria sequencing	Vibrio harveyi CUB2	University of Cambridge	2728369053	6165297	5709
2627853692	Bacteria	Permanent Draft	Vibrio parahaemolyticus project - NOAA Northwest Fisheries Science Center	Vibrio parahaemolyticus 930	Northwest Fisheries Science Center, National Oceanic and Atmospheric Administration (NOAA)	2627853692	5165306	4771
2657245619	Bacteria	Permanent Draft	Genome sequencing of Vibrio parahaemolyticus strains for population analysis	Vibrio parahaemolyticus S004	State Key Laboratory of Pathogen and Biosecurity, Beijing Institute of Microbiology and Epidemiology	2657245619	4934098	4643
2663762848	Bacteria	Permanent Draft	Genome sequencing of Vibrio parahaemolyticus strains for population analysis	Vibrio parahaemolyticus S016	State Key Laboratory of Pathogen and Biosecurity, Beijing Institute of Microbiology and Epidemiology	2663762848	5059090	4780
2634166478	Bacteria	Permanent Draft	Vibrio parahaemolyticus project - NOAA Northwest Fisheries Science Center	Vibrio parahaemolyticus EN2910	Northwest Fisheries Science Center, National Oceanic and Atmospheric Administration (NOAA)	2634166478	5092882	4777
2648501405	Bacteria	Permanent Draft	Vibrio cholerae str. 31	Vibrio cholerae O1 biovar El Tor 31	Stavropol Plague Control Reseach Institute	2648501405	4030748	3777
2713897103	Bacteria	Permanent Draft	Vibrio cholerae Genome sequencing - University of Florida	Vibrio cholerae 2012HC-07	University of Florida	2713897103	4058134	3718
2521172724	Bacteria	Permanent Draft	Vibrio cholerae Genome sequencing project	Vibrio cholerae HE25	University of Maryland School of Medicine	2521172724	4092530	3846
2582580995	Bacteria	Permanent Draft	Tokyo University of Marine Science and Technology Vibrio parahaemolyticus strain genomes	Vibrio parahaemolyticus TUMSAT_DE2_S2	Tokyo University of Marine Science and Technology	2582580995	5623531	5297
637000335	Bacteria	Finished	Vibrio parahaemolyticus RIMD 2210633	Vibrio parahaemolyticus sv. O3:K6 RIMD 2210633	RIKEN	637000335	5165770	5032
2537561657	Bacteria	Permanent Draft	Genome sequence of Vibrio Cholerae O1	Vibrio cholerae O1 NHCC-010F	University of Maryland School of Medicine	2537561657	4033199	3788
2663763141	Bacteria	Permanent Draft	Genome sequencing of Vibrio parahaemolyticus strains for population analysis	Vibrio parahaemolyticus S091	State Key Laboratory of Pathogen and Biosecurity, Beijing Institute of Microbiology and Epidemiology	2663763141	5049586	4994
2724679139	Bacteria	Permanent Draft	Vibrio cholerae O1 biovar El Tor strain:M1275 Genome sequencing	Vibrio cholerae O1 bv. El Tor M1275	Russian Research Anti-Plague Institute	2724679139	4107276	3845
2690316112	Bacteria	Permanent Draft	Genome sequencing of Vibrio metoecus and Vibrio cholerae strains co-occurring in the environment	Vibrio cholerae YB4G06	University of Alberta	2690316112	4032120	3717
2667527764	Bacteria	Permanent Draft	Genome sequencing as part of FDA-ARGOS: dAtabase for Regulatory Grade micrObial Sequences project	Vibrio alginolyticus ATCC 17749	Institute for Genome Sciences, University of Maryland School of Medicine, US Food and Drug Administration	2667527764	5177830	4768
651053078	Bacteria	Finished	Vibrio cholerae LMA3894-4	Vibrio cholerae LMA3894-4	Rede Paraense de Genomica e Proteomica	651053078	3738715	3270
2718218489	Bacteria	Finished	Sequencing of Vibrio cholerae genomes - Nankai University	Vibrio cholerae CRC711	Nankai University	2718218489	4057520	3734
2713897115	Bacteria	Permanent Draft	Vibrio cholerae Genome sequencing - University of Florida	Vibrio cholerae 2012HC-25	University of Florida	2713897115	3940931	3601
2630968995	Bacteria	Permanent Draft	Vibrio cholerae InDRE 4354 Genome sequencing	Vibrio cholerae InDRE 4354	InDRE	2630968995	4019937	3906
2534682219	Bacteria	Permanent Draft	Vibrio cholerae genome sequencing project	Vibrio cholerae CP1030(3)	University of Maryland School of Medicine	2534682219	4002871	3842
2718218040	Bacteria	Finished	Vibrio vulnificus FORC_017 Complete genome sequencing	Vibrio vulnificus FORC_017	Food-borne Pathogen Omics Research Center (FORC)	2718218040	5229231	4787
2537561619	Bacteria	Permanent Draft	Vibrio cholerae Genome sequencing project	Vibrio cholerae HC-23A1	University of Maryland School of Medicine	2537561619	4099188	3833
2693429674	Bacteria	Permanent Draft	Genome sequencing to investigate the diversity of Salmonella and Vibrio cholerae isolates	Vibrio cholerae sv. Inaba A59	Wellcome Trust Sanger Institute	2693429674	3980459	3722
2695420599	Bacteria	Permanent Draft	Genome sequencing to investigate the diversity of Salmonella and Vibrio cholerae isolates	Vibrio cholerae sv. Inaba GP8	Wellcome Trust Sanger Institute	2695420599	3940586	3707
2537561835	Bacteria	Permanent Draft	Vibrio cholerae genome sequencing project	Vibrio cholerae CP1032(5)	University of Maryland School of Medicine	2537561835	3971467	3751
2721755571	Bacteria	Finished	Sequencing of Vibrio cholerae genomes - Nankai University	Vibrio cholerae E1320	Nankai University	2721755571	4110440	3794
2695420399	Bacteria	Permanent Draft	Genome sequencing to investigate the diversity of Salmonella and Vibrio cholerae isolates	Vibrio cholerae sv. Ogawa A131	Wellcome Trust Sanger Institute	2695420399	4026666	3906
2660238043	Bacteria	Permanent Draft	Genome sequencing of Vibrio parahaemolyticus strains for population analysis	Vibrio parahaemolyticus S087	State Key Laboratory of Pathogen and Biosecurity, Beijing Institute of Microbiology and Epidemiology	2660238043	5029105	4723
2551306404	Bacteria	Permanent Draft	Vibrio parahaemolyticus SNUVpS-1	Vibrio parahaemolyticus SNUVpS-1	Seoul National University	2551306404	5241845	4834
2660238166	Bacteria	Permanent Draft	Genome sequencing of foodborne Vibrio isolates from Canada	Vibrio parahaemolyticus S440-7	Health Canada	2660238166	5099846	4784
2521172727	Bacteria	Permanent Draft	Vibrio cholerae Genome sequencing project	Vibrio cholerae HE45	University of Maryland School of Medicine	2521172727	4125202	3880
2671180686	Bacteria	Permanent Draft	Genome sequencing of clinical isolates of Vibrio parahaemolyticus	Vibrio parahaemolyticus 10-4255	Health Canada	2671180686	5033993	4700
2660238505	Bacteria	Permanent Draft	Genome sequencing of Vibrio parahaemolyticus strains for population analysis	Vibrio parahaemolyticus S111	State Key Laboratory of Pathogen and Biosecurity, Beijing Institute of Microbiology and Epidemiology	2660238505	5081235	4708
2563367206	Bacteria	Permanent Draft	Comparative Genomics of Vibrio parahaemolyticus	Vibrio parahaemolyticus SBR10290	University of Maryland School of Medicine	2563367206	5113040	5048
2660238555	Bacteria	Permanent Draft	Genome sequencing of Vibrio parahaemolyticus strains for population analysis	Vibrio parahaemolyticus S172	State Key Laboratory of Pathogen and Biosecurity, Beijing Institute of Microbiology and Epidemiology	2660238555	5002526	4661
2695420755	Bacteria	Permanent Draft	Genome sequencing to investigate the diversity of Salmonella and Vibrio cholerae isolates	Vibrio cholerae sv. Ogawa A346(2)	Wellcome Trust Sanger Institute	2695420755	4101823	4625
2597490180	Bacteria	Finished	Vibrio vulnificus strains sequencing - Academia Sinica	Vibrio vulnificus 93U204	Academia Sinica	2597490180	5127345	4683
2711768104	Bacteria	Permanent Draft	Vibrio campbellii Genome sequencing	Vibrio campbellii 602L	Naval Research Laboratory	2711768104	5439459	5083
2627853695	Bacteria	Permanent Draft	Genome sequencing of Vibrio parahaemolyticus clinical strains from Canada	Vibrio parahaemolyticus 04.2548	Health Canada	2627853695	5479312	5108
2671180928	Bacteria	Permanent Draft	Genome sequencing of Vibrio parahaemolyticus strains for rapid detection foodborne illness outbreaks	Vibrio parahaemolyticus CFSAN007447	FDA/CFSAN	2671180928	4905401	5611
2667527905	Bacteria	Permanent Draft	Genome sequencing of foodborne Vibrio isolates from Canada	Vibrio parahaemolyticus ISF-25-6	Health Canada	2667527905	5064540	4723
2636416102	Bacteria	Permanent Draft	Vibrio cholerae 623-39	Vibrio cholerae 623-39	J. Craig Venter Institute (JCVI)	2636416102	4060496	3755
2571042661	Bacteria	Permanent Draft	Tokyo University of Marine Science and Technology Vibrio parahaemolyticus strain genomes	Vibrio parahaemolyticus TUMSAT_D06_S3	Tokyo University of Marine Science and Technology	2571042661	5232888	4876
2693429624	Bacteria	Permanent Draft	Genome sequencing to investigate the diversity of Salmonella and Vibrio cholerae isolates	Vibrio cholerae sv. Inaba MBN17	Wellcome Trust Sanger Institute	2693429624	4010917	3665
2537561623	Bacteria	Permanent Draft	Vibrio cholerae Genome sequencing project	Vibrio cholerae HCUF01	University of Maryland School of Medicine	2537561623	4068827	3854
2563366623	Bacteria	Finished	Vibrio alginolyticus NBRC 15630 = ATCC 17749	Vibrio alginolyticus ATCC 17749	Jinan Military General Hospital	2563366623	5146637	4837
2695420418	Bacteria	Permanent Draft	Genome sequencing to investigate the diversity of Salmonella and Vibrio cholerae isolates	Vibrio cholerae sv. Inaba 7685	Wellcome Trust Sanger Institute	2695420418	4008486	3673
2671180972	Bacteria	Permanent Draft	Genome sequencing of Vibrio parahaemolyticus strains for population analysis	Vibrio parahaemolyticus S012	State Key Laboratory of Pathogen and Biosecurity, Beijing Institute of Microbiology and Epidemiology	2671180972	5029093	4747
2695420527	Bacteria	Permanent Draft	Genome sequencing to investigate the diversity of Salmonella and Vibrio cholerae isolates	Vibrio cholerae sv. Inaba A279	Wellcome Trust Sanger Institute	2695420527	4062892	5640
2630968731	Bacteria	Permanent Draft	Vibrio parahaemolyticus strain:Vp103 genome sequencing and assembly	Vibrio parahaemolyticus Vp103	University of Malaya	2630968731	4987916	4984
2667527903	Bacteria	Permanent Draft	Genome sequencing of Vibrio parahaemolyticus strains for population analysis	Vibrio parahaemolyticus S071	State Key Laboratory of Pathogen and Biosecurity, Beijing Institute of Microbiology and Epidemiology	2667527903	5033977	4674
2695420578	Bacteria	Permanent Draft	Genome sequencing to investigate the diversity of Salmonella and Vibrio cholerae isolates	Vibrio cholerae sv. Inaba A325	Wellcome Trust Sanger Institute	2695420578	3963633	3649
2698536404	Bacteria	Permanent Draft	Genome sequencing of Vibrio parahaemolyticus clinical isolates from Canada	Vibrio parahaemolyticus sv. O1:K56 A3EZ799	Health Canada	2698536404	5044575	4714
2698536419	Bacteria	Permanent Draft	Genome sequencing of Vibrio parahaemolyticus clinical isolates from Canada	Vibrio parahaemolyticus sv. O1:K56 A4EZ724	Health Canada	2698536419	5058285	4735
2568526279	Bacteria	Permanent Draft	Vibrio cholerae O1 biovar El Tor Ogawa RND19187	Vibrio cholerae O1 bv. El Tor Ogawa RND19187	Central Research Institute for Epidemiology	2568526279	4001659	3647
2693429573	Bacteria	Permanent Draft	Genome sequencing of foodborne Vibrio isolates from Canada	Vibrio parahaemolyticus S456-5	Health Canada	2693429573	6053377	6044
2648501364	Bacteria	Permanent Draft	Vibrio harveyi strain:VH5 genome sequencing	Vibrio harveyi VH5	University of Copenhagen	2648501364	5916358	5534
2663763002	Bacteria	Permanent Draft	Genome sequencing of Vibrio parahaemolyticus strains for population analysis	Vibrio parahaemolyticus S008	State Key Laboratory of Pathogen and Biosecurity, Beijing Institute of Microbiology and Epidemiology	2663763002	5024103	4726
2506210025	Bacteria	Permanent Draft	Vibrio cholerae O1 biovar El Tor strain A1552	Vibrio cholerae sv. O1 bv. El Tor A1552	University of California, Santa Cruz	2506210025	4068435	3753
2718218189	Bacteria	Finished	Vibrio alginolyticus ZJ-T Genome sequencing	Vibrio alginolyticus ZJ-T	Chinese Academy of Sciences, South China Sea Institute of Oceanology	2718218189	5406094	4958
2529293209	Bacteria	Permanent Draft	Vibrio cholerae Genome sequencing project	Vibrio cholerae HC-70A1	University of Maryland School of Medicine	2529293209	4056521	3824
2660237989	Bacteria	Permanent Draft	Genome sequencing of Vibrio parahaemolyticus strains for population analysis	Vibrio parahaemolyticus S013	State Key Laboratory of Pathogen and Biosecurity, Beijing Institute of Microbiology and Epidemiology	2660237989	4938757	4628
2695420917	Bacteria	Permanent Draft	Genome sequencing to investigate the diversity of Salmonella and Vibrio cholerae isolates	Vibrio cholerae sv. Inaba A5	Wellcome Trust Sanger Institute	2695420917	4029631	3710
2660238124	Bacteria	Permanent Draft	Genome sequencing of Vibrio parahaemolyticus strains for population analysis	Vibrio parahaemolyticus S163	State Key Laboratory of Pathogen and Biosecurity, Beijing Institute of Microbiology and Epidemiology	2660238124	5124685	4781
2645727940	Bacteria	Permanent Draft	Vibrio parahaemolyticus project - NOAA Northwest Fisheries Science Center	Vibrio parahaemolyticus 3644	Northwest Fisheries Science Center, National Oceanic and Atmospheric Administration (NOAA)	2645727940	4985217	5096
2695420498	Bacteria	Permanent Draft	Genome sequencing of Vibrio parahaemolyticus strains for population analysis	Vibrio parahaemolyticus S018	State Key Laboratory of Pathogen and Biosecurity, Beijing Institute of Microbiology and Epidemiology	2695420498	5066871	4781
2667527857	Bacteria	Permanent Draft	Genome sequencing of clinical isolates of Vibrio parahaemolyticus	Vibrio parahaemolyticus 08-7626	Health Canada	2667527857	5176936	4840
2660237921	Bacteria	Permanent Draft	Genome sequencing of foodborne Vibrio isolates from Canada	Vibrio alginolyticus RM-10-2	Health Canada	2660237921	5263949	4818
2660238150	Bacteria	Permanent Draft	Genome sequencing of Vibrio parahaemolyticus strains for population analysis	Vibrio parahaemolyticus S037	State Key Laboratory of Pathogen and Biosecurity, Beijing Institute of Microbiology and Epidemiology	2660238150	4968049	4895
2690316206	Bacteria	Permanent Draft	Genome sequencing to investigate the diversity of Salmonella and Vibrio cholerae isolates	Vibrio cholerae sv. Ogawa 4661	Wellcome Trust Sanger Institute	2690316206	3892834	3582
2547132282	Bacteria	Permanent Draft	Vibrio cholerae serotype O1 2010EL-1798	Vibrio cholerae sv. O1 2010EL-1798	Centers for Disease Control and Prevention (CDC), USA	2547132282	4016678	3652
2554235147	Bacteria	Permanent Draft	Genome sequences of Vibrio cholerae	Vibrio cholerae CP1115	CosmosID	2554235147	3927074	3546
2667528082	Bacteria	Permanent Draft	Genome sequencing of Vibrio parahaemolyticus strains for population analysis	Vibrio parahaemolyticus S123	State Key Laboratory of Pathogen and Biosecurity, Beijing Institute of Microbiology and Epidemiology	2667528082	4998410	4665
2695420572	Bacteria	Permanent Draft	Genome sequencing of Vibrio parahaemolyticus strains for population analysis	Vibrio parahaemolyticus S015	State Key Laboratory of Pathogen and Biosecurity, Beijing Institute of Microbiology and Epidemiology	2695420572	5106973	4793
2693429558	Bacteria	Permanent Draft	Genome sequencing of Vibrio parahaemolyticus strains for population analysis	Vibrio parahaemolyticus S160	State Key Laboratory of Pathogen and Biosecurity, Beijing Institute of Microbiology and Epidemiology	2693429558	4732150	4419
2703718770	Bacteria	Permanent Draft	Genome sequencing of Vibrio parahaemolyticus clinical isolates from Canada	Vibrio parahaemolyticus sv. O4:K63 A4EZ700	Health Canada	2703718770	5127080	4854
2579779097	Bacteria	Permanent Draft	Vibrio vulnificus BAA87	Vibrio vulnificus BAA87	Northwestern University	2579779097	5135488	4663
2651869775	Bacteria	Permanent Draft	Genome study of pathogenic Vibrio vulnificus - Emek Medical Center	Vibrio vulnificus ATCC 33147	Emek Medical center	2651869775	4990285	4733
2684622507	Bacteria	Permanent Draft	Genome sequencing to investigate the diversity of Salmonella and Vibrio cholerae isolates	Vibrio cholerae sv. Ogawa 4660	Wellcome Trust Sanger Institute	2684622507	2519361	2758
2660238646	Bacteria	Permanent Draft	Genome sequencing of Vibrio parahaemolyticus strains for population analysis	Vibrio parahaemolyticus S138	State Key Laboratory of Pathogen and Biosecurity, Beijing Institute of Microbiology and Epidemiology	2660238646	5083960	4726
2660238485	Bacteria	Permanent Draft	Comparative genomics of Vibrio cholerae from Haiti, Asia, and Africa	Vibrio cholerae O1 2011EL-1137	Public Health Agency of Canada	2660238485	4009921	3651
2648501495	Bacteria	Permanent Draft	Vibrio alginolyticus strain:BSW8 genome sequencing	Vibrio alginolyticus BSW8	University of Malaya	2648501495	5170782	4773
2690316340	Bacteria	Permanent Draft	Genome sequencing to investigate the diversity of Salmonella and Vibrio cholerae isolates	Vibrio cholerae sv. Inaba 6212	Wellcome Trust Sanger Institute	2690316340	4014229	3892
2671180464	Bacteria	Permanent Draft	Genome sequencing of clinical isolates of Vibrio parahaemolyticus	Vibrio parahaemolyticus 09-4434	Health Canada	2671180464	5176770	4825
2695420583	Bacteria	Permanent Draft	Genome sequencing to investigate the diversity of Salmonella and Vibrio cholerae isolates	Vibrio cholerae sv. Inaba GP16	Wellcome Trust Sanger Institute	2695420583	3964593	3699
2529292818	Bacteria	Permanent Draft	Vibrio cholerae Genome sequencing project	Vibrio cholerae HC-32A1	University of Maryland School of Medicine	2529292818	4031066	3773
2663763112	Bacteria	Permanent Draft	Genome sequencing of foodborne Vibrio isolates from Canada	Vibrio parahaemolyticus S499-7	Health Canada	2663763112	5086321	4781
2660238210	Bacteria	Permanent Draft	Genome sequencing of Vibrio parahaemolyticus strains for population analysis	Vibrio parahaemolyticus S167	State Key Laboratory of Pathogen and Biosecurity, Beijing Institute of Microbiology and Epidemiology	2660238210	5119560	4746
2541047541	Bacteria	Permanent Draft	Vibrio parahaemolyticus 10290	Vibrio parahaemolyticus 10290	University of Maryland School of Medicine	2541047541	5183035	4971
2690316158	Bacteria	Permanent Draft	Genome sequencing to investigate the diversity of Salmonella and Vibrio cholerae isolates	Vibrio cholerae sv. Inaba A231	Wellcome Trust Sanger Institute	2690316158	3991394	4039
2537561625	Bacteria	Permanent Draft	Vibrio cholerae Genome sequencing project	Vibrio cholerae HC-1A2	University of Maryland School of Medicine	2537561625	3965428	3678
2671180714	Bacteria	Permanent Draft	Comparative genomics of Vibrio cholerae from Haiti, Asia, and Africa	Vibrio cholerae O1 3500-05	Public Health Agency of Canada	2671180714	4004394	3635
2663763249	Bacteria	Permanent Draft	Genome sequencing of Vibrio parahaemolyticus strains for population analysis	Vibrio parahaemolyticus S161	State Key Laboratory of Pathogen and Biosecurity, Beijing Institute of Microbiology and Epidemiology	2663763249	5001614	4631
2703718863	Bacteria	Permanent Draft	Genome sequencing of Vibrio parahaemolyticus clinical isolates from Canada	Vibrio parahaemolyticus sv. O1:K58 C142	Health Canada	2703718863	5210898	4887
640963003	Bacteria	Permanent Draft	Vibrio cholerae 623-39	Vibrio cholerae 623-39	J. Craig Venter Institute (JCVI)	640963003	3975259	3867
2698536380	Bacteria	Permanent Draft	Genome sequencing to investigate the diversity of Salmonella and Vibrio cholerae isolates	Vibrio cholerae sv. Ogawa 4675	Wellcome Trust Sanger Institute	2698536380	3964685	3673
2698536425	Bacteria	Permanent Draft	Genome sequencing to investigate the diversity of Salmonella and Vibrio cholerae isolates	Vibrio cholerae sv. Ogawa PRL64	Wellcome Trust Sanger Institute	2698536425	4022958	3707
645058807	Bacteria	Permanent Draft	Vibrio cholerae TMA 21	Vibrio cholerae TMA 21	Los Alamos National Laboratory	645058807	4023772	3714
2695420826	Bacteria	Permanent Draft	Genome sequencing of Vibrio parahaemolyticus strains for population analysis	Vibrio parahaemolyticus S153	State Key Laboratory of Pathogen and Biosecurity, Beijing Institute of Microbiology and Epidemiology	2695420826	4995013	4668
2675903251	Bacteria	Permanent Draft	Genome sequencing of Vibrio parahaemolyticus strains for population analysis	Vibrio parahaemolyticus S002	State Key Laboratory of Pathogen and Biosecurity, Beijing Institute of Microbiology and Epidemiology	2675903251	4950241	4708
2534682059	Bacteria	Permanent Draft	Vibrio cholerae Genome sequencing project	Vibrio cholerae HC-46B1	University of Maryland School of Medicine	2534682059	3941918	3697
2563367194	Bacteria	Permanent Draft	Comparative Genomics of Vibrio parahaemolyticus	Vibrio parahaemolyticus EKP-021	University of Maryland School of Medicine	2563367194	5133013	5895
2534681926	Bacteria	Permanent Draft	Vibrio cholerae Genome sequencing project	Vibrio cholerae HENC-03	University of Maryland School of Medicine	2534681926	5910844	5390
2663763253	Bacteria	Permanent Draft	Genome sequencing of foodborne Vibrio isolates from Canada	Vibrio parahaemolyticus RM-14-5	Health Canada	2663763253	5038726	4705
2693429685	Bacteria	Permanent Draft	Genome sequencing of Vibrio parahaemolyticus strains for population analysis	Vibrio parahaemolyticus S106	State Key Laboratory of Pathogen and Biosecurity, Beijing Institute of Microbiology and Epidemiology	2693429685	5028816	4703
2671181173	Bacteria	Permanent Draft	Genome sequencing of Vibrio parahaemolyticus clinical isolates from Canada	Vibrio parahaemolyticus sv. O4:KII T8994	Health Canada	2671181173	5076710	4745
2554235153	Bacteria	Permanent Draft	Genome sequences of Vibrio cholerae	Vibrio cholerae CP1117	CosmosID	2554235153	3925548	3550
2711768118	Bacteria	Permanent Draft	Vibrio cholerae Genome sequencing - University of Florida	Vibrio cholerae 2012Env-25	University of Florida	2711768118	3940931	3601
2698536478	Bacteria	Permanent Draft	Genome sequencing to investigate the diversity of Salmonella and Vibrio cholerae isolates	Vibrio cholerae sv. Ogawa 4605	Wellcome Trust Sanger Institute	2698536478	4010823	3682
2667527778	Bacteria	Permanent Draft	Genome sequencing of Vibrio parahaemolyticus strains for rapid detection foodborne illness outbreaks	Vibrio parahaemolyticus CFSAN007458	FDA/CFSAN	2667527778	4873395	5662
2531839547	Bacteria	Permanent Draft	Vibrio cholerae Genome sequencing project	Vibrio cholerae HC-72A2	University of Maryland School of Medicine	2531839547	4026713	3792
2657245589	Bacteria	Permanent Draft	Genome sequencing of Vibrio parahaemolyticus strains for population analysis	Vibrio parahaemolyticus S024	State Key Laboratory of Pathogen and Biosecurity, Beijing Institute of Microbiology and Epidemiology	2657245589	5049824	4688
2703718893	Bacteria	Permanent Draft	Genome sequencing of Vibrio parahaemolyticus clinical isolates from Canada	Vibrio parahaemolyticus sv. O1:K56 F1419	Health Canada	2703718893	5031127	4709
2526164648	Bacteria	Permanent Draft	Vibrio cholerae genome sequencing project	Vibrio cholerae CP1046(19)	University of Maryland School of Medicine	2526164648	4093497	3964
2579778648	Bacteria	Permanent Draft	Tokyo University of Marine Science and Technology Vibrio parahaemolyticus strain genomes	Vibrio parahaemolyticus TUMSAT_H01_S4	Tokyo University of Marine Science and Technology	2579778648	5213752	4812
2700989394	Bacteria	Permanent Draft	Genome sequencing of pandemic clones of Vibrio parahaemolyticus strains from Chile	Vibrio parahaemolyticus PMC14.7	OMICS Solution	2700989394	5133772	4774
2663763123	Bacteria	Permanent Draft	Genome sequencing of Vibrio parahaemolyticus strains for rapid detection foodborne illness outbreaks	Vibrio parahaemolyticus CFSAN001613	FDA/CFSAN	2663763123	4997435	5247
2690316143	Bacteria	Permanent Draft	Genome sequencing to investigate the diversity of Salmonella and Vibrio cholerae isolates	Vibrio cholerae sv. Ogawa 4623	Wellcome Trust Sanger Institute	2690316143	4031416	3684
2693429544	Bacteria	Permanent Draft	Genome sequencing to investigate the diversity of Salmonella and Vibrio cholerae isolates	Vibrio cholerae sv. Ogawa A154	Wellcome Trust Sanger Institute	2693429544	3970995	3684
2695420386	Bacteria	Permanent Draft	Whole genome sequence of Vibrio cholerae strain:Drakes2013 isolated from California	Vibrio Cholerae Drakes2013	California Department of Public Health	2695420386	4006305	3910
2502873006	Bacteria	Permanent Draft	Vibrio vulnificus VVyb1(BT3)	Vibrio vulnificus VVyb1(BT3)	Fasteris	2502873006	5031829	4782
2531839023	Bacteria	Permanent Draft	Vibrio cholerae Genome sequencing project	Vibrio cholerae HE-44C1	University of Maryland School of Medicine	2531839023	3880393	3659
2703718884	Bacteria	Permanent Draft	Genome sequencing of Vibrio parahaemolyticus clinical isolates from Canada	Vibrio parahaemolyticus sv. O4:KVII A2EZ743	Health Canada	2703718884	5063270	4711
2663763021	Bacteria	Permanent Draft	Genome sequencing of Vibrio parahaemolyticus strains for population analysis	Vibrio parahaemolyticus S077	State Key Laboratory of Pathogen and Biosecurity, Beijing Institute of Microbiology and Epidemiology	2663763021	5056595	4724
2713897102	Bacteria	Permanent Draft	Vibrio cholerae Genome sequencing - University of Florida	Vibrio cholerae 2012Env-94	University of Florida	2713897102	3986334	3644
2660238042	Bacteria	Permanent Draft	Comparative genomics of Vibrio cholerae from Haiti, Asia, and Africa	Vibrio cholerae O1 3582-05	Public Health Agency of Canada	2660238042	3967625	3622
2636415603	Bacteria	Permanent Draft	Vibrio harveyi strain:BSW5 Genome sequencing	Vibrio harveyi BSW5	University of Malaya	2636415603	5864537	5366
2547132173	Bacteria	Permanent Draft	Vibrio vulnificus NBRC 15645 = ATCC 27562	Vibrio vulnificus NBRC 15645, ATCC 27562	Zhejiang University	2547132173	4326719	3966
2684622589	Bacteria	Permanent Draft	Vibrio cholerae Genome sequencing - University of Florida	Vibrio cholerae 2010AA-150	University of Florida	2684622589	3997985	3653
2657244946	Bacteria	Permanent Draft	Genome sequencing of Vibrio parahaemolyticus strains for rapid detection foodborne illness outbreaks	Vibrio parahaemolyticus CFSAN007436	FDA/CFSAN	2657244946	5063327	5033
2645728021	Bacteria	Permanent Draft	Vibrio alginolyticus UCD-9C genome sequencing	Vibrio alginolyticus UCD-9C	University of California, Davis	2645728021	5839212	5562
2657245582	Bacteria	Permanent Draft	Genome sequencing of Vibrio parahaemolyticus strains for population analysis	Vibrio parahaemolyticus S058	State Key Laboratory of Pathogen and Biosecurity, Beijing Institute of Microbiology and Epidemiology	2657245582	4974390	4787
2711768102	Bacteria	Permanent Draft	Vibrio campbellii Genome sequencing	Vibrio campbellii 501J	Naval Research Laboratory	2711768102	3612363	4396
2675903300	Bacteria	Permanent Draft	Genome sequencing to investigate the diversity of Salmonella and Vibrio cholerae isolates	Vibrio cholerae sv. Inaba A70	Wellcome Trust Sanger Institute	2675903300	3972356	3755
2698536427	Bacteria	Permanent Draft	Genome sequencing to investigate the diversity of Salmonella and Vibrio cholerae isolates	Vibrio cholerae sv. Ogawa A186	Wellcome Trust Sanger Institute	2698536427	3990841	3915
2531839005	Bacteria	Permanent Draft	Vibrio harveyi CAIM 1792	Vibrio harveyi CAIM 1792	Center for Food Research and Development (CIAD)	2531839005	5827413	5338
2695420300	Bacteria	Permanent Draft	Genome sequencing to investigate the diversity of Salmonella and Vibrio cholerae isolates	Vibrio cholerae sv. Inaba 6196	Wellcome Trust Sanger Institute	2695420300	1791516	2247
2663763317	Bacteria	Permanent Draft	Genome sequencing of foodborne Vibrio isolates from Canada	Vibrio parahaemolyticus ISF-94-1	Health Canada	2663763317	5043452	4711
2551306448	Bacteria	Permanent Draft	Vibrio vulnificus B2	Vibrio vulnificus B2	Zhejiang University	2551306448	4663043	4244
2657245450	Bacteria	Permanent Draft	Genome sequencing of Vibrio parahaemolyticus strains for rapid detection foodborne illness outbreaks	Vibrio parahaemolyticus CFSAN006129	FDA/CFSAN	2657245450	4944619	5357
2724679125	Bacteria	Permanent Draft	Vibrio parahaemolyticus strain:K23 Genome sequencing and assembly	Vibrio parahaemolyticus K23	Rajiv Gandhi Centre for Biotechnology	2724679125	5073347	4718
2681813325	Bacteria	Permanent Draft	Genome sequencing of Vibrio parahaemolyticus clinical isolates from Canada	Vibrio parahaemolyticus sv. O4:KUT C143	Health Canada	2681813325	5078280	4738
2718218264	Bacteria	Finished	Vibrio parahaemolyticus FORC_018 Genome sequencing	Vibrio parahaemolyticus FORC_018	Food-borne Pathogen Omics Research Center (FORC)	2718218264	5045560	4691
2671180645	Bacteria	Permanent Draft	Genome sequencing of Vibrio parahaemolyticus strains for rapid detection foodborne illness outbreaks	Vibrio parahaemolyticus CFSAN001620	FDA/CFSAN	2671180645	5046395	5252
2630968964	Bacteria	Permanent Draft	Vibrio cholerae O1 biovar El Tor strain:M1429 Genome sequencing	Vibrio cholerae O1 biovar El Tor M1429	Russian Research Anti-plague Institute "Microbe"	2630968964	4039297	3930
2541047532	Bacteria	Permanent Draft	Comparative Genomics of Vibrio parahaemolyticus	Vibrio parahaemolyticus VP-NY4	University of Maryland School of Medicine	2541047532	5247801	4962
2660238132	Bacteria	Permanent Draft	Genome sequencing of Vibrio parahaemolyticus strains for population analysis	Vibrio parahaemolyticus S064	State Key Laboratory of Pathogen and Biosecurity, Beijing Institute of Microbiology and Epidemiology	2660238132	4989171	4646
2529292826	Bacteria	Permanent Draft	Vibrio cholerae Genome sequencing project	Vibrio cholerae HC-19A1	University of Maryland School of Medicine	2529292826	4030119	3770
2531839289	Bacteria	Permanent Draft	Genome sequence of Vibrio Cholerae O1	Vibrio cholerae O1 Nep-21113	University of Maryland School of Medicine	2531839289	4047072	3806
2724679828	Bacteria	Permanent Draft	Sequencing of Vibrio strains	Vibrio alginolyticus K08M3 (K08M3)	Goettingen Genomics Laboratory	2724679828	5655141	5231
2636415657	Bacteria	Permanent Draft	Vibrio cholerae El Tor O1 P18899 Genome sequencing	Vibrio cholerae O1 biovar El Tor P18899	Russian Association of reproductive infections (RARI)	2636415657	4015853	3988
2681813243	Bacteria	Permanent Draft	Genome sequencing to investigate the diversity of Salmonella and Vibrio cholerae isolates	Vibrio cholerae sv. Ogawa A184	Wellcome Trust Sanger Institute	2681813243	3997330	3957
2718217798	Bacteria	Finished	Sequencing of Vibrio cholerae genomes - Nankai University	Vibrio cholerae M2140	Nankai University	2718217798	4014863	3677
2695420483	Bacteria	Permanent Draft	Genome sequencing to investigate the diversity of Salmonella and Vibrio cholerae isolates	Vibrio cholerae sv. Inaba 7686	Wellcome Trust Sanger Institute	2695420483	4005949	3759
2663762621	Bacteria	Permanent Draft	Genome sequencing of Vibrio parahaemolyticus strains for population analysis	Vibrio parahaemolyticus S131	State Key Laboratory of Pathogen and Biosecurity, Beijing Institute of Microbiology and Epidemiology	2663762621	5085328	4722
2700989248	Bacteria	Permanent Draft	Genome sequencing of Vibrio parahaemolyticus strains for rapid detection foodborne illness outbreaks	Vibrio parahaemolyticus CFSAN007448	FDA/CFSAN	2700989248	5255099	5888
2693429575	Bacteria	Permanent Draft	Genome sequencing of foodborne Vibrio isolates from Canada	Vibrio parahaemolyticus ISF-54-12	Health Canada	2693429575	5024989	4701
2718218051	Bacteria	Finished	Sequencing of Vibrio cholerae genomes - Nankai University	Vibrio cholerae C5	Nankai University	2718218051	4102038	3784
2671180886	Bacteria	Permanent Draft	Genome sequencing to investigate the diversity of Salmonella and Vibrio cholerae isolates	Vibrio cholerae sv. Ogawa A130	Wellcome Trust Sanger Institute	2671180886	4043052	4054
640196212	Bacteria	Permanent Draft	Vibrio cholerae 2740-80	Vibrio cholerae 2740-80	J. Craig Venter Institute (JCVI)	640196212	3945478	3859
2695420389	Bacteria	Permanent Draft	Genome sequencing of Vibrio parahaemolyticus strains for population analysis	Vibrio parahaemolyticus S142	State Key Laboratory of Pathogen and Biosecurity, Beijing Institute of Microbiology and Epidemiology	2695420389	5088807	4799
2718218484	Bacteria	Finished	Sequencing of Vibrio cholerae genomes - Nankai University	Vibrio cholerae NCTC 5395	Nankai University	2718218484	4170245	3854
2657245667	Bacteria	Permanent Draft	Genome sequencing of Vibrio parahaemolyticus strains for population analysis	Vibrio parahaemolyticus S076	State Key Laboratory of Pathogen and Biosecurity, Beijing Institute of Microbiology and Epidemiology	2657245667	5061000	4700
2713897098	Bacteria	Permanent Draft	Vibrio cholerae Genome sequencing - University of Florida	Vibrio cholerae 2012Env-326	University of Florida	2713897098	3998617	4082
2698536690	Bacteria	Permanent Draft	Vibrio cholerae Genome sequencing - University of Florida	Vibrio cholerae 2012HC-10	University of Florida	2698536690	3990766	3641
2711768106	Bacteria	Permanent Draft	Vibrio campbellii Genome sequencing	Vibrio campbellii CAIM198	Naval Research Laboratory	2711768106	4602722	5109
2695420842	Bacteria	Permanent Draft	Genome sequencing of Vibrio parahaemolyticus strains for rapid detection foodborne illness outbreaks	Vibrio parahaemolyticus CFSAN012494	FDA/CFSAN	2695420842	5125155	4723
2700989247	Bacteria	Permanent Draft	Genome sequencing of Vibrio parahaemolyticus strains for rapid detection foodborne illness outbreaks	Vibrio parahaemolyticus CFSAN007444	FDA/CFSAN	2700989247	4937653	5107
2684623128	Bacteria	Finished	Vibrio alginolyticus strain:ATCC 33787 Genome sequencing and assembly	Vibrio alginolyticus ATCC 33787	Chinese Academy of Sciences, South China Sea Institute of Oceanology	2684623128	5724939	5418
2537561653	Bacteria	Permanent Draft	Genome sequence of Vibrio Cholerae O1	Vibrio cholerae O1 EC-0012	University of Maryland School of Medicine	2537561653	4035845	3808
2671180253	Bacteria	Permanent Draft	Genome sequencing to investigate the diversity of Salmonella and Vibrio cholerae isolates	Vibrio cholerae sv. Ogawa V109	Wellcome Trust Sanger Institute	2671180253	3983713	3893
2562617058	Bacteria	Permanent Draft	Vibrio cholerae MO10	Vibrio cholerae sv. O139 MO10	J. Craig Venter Institute (JCVI)	2562617058	4034412	3691
2657245646	Bacteria	Permanent Draft	Genome sequencing of Vibrio parahaemolyticus strains for population analysis	Vibrio parahaemolyticus S038	State Key Laboratory of Pathogen and Biosecurity, Beijing Institute of Microbiology and Epidemiology	2657245646	5011881	4779
2675903343	Bacteria	Permanent Draft	Genome sequencing of Vibrio parahaemolyticus clinical isolates from Canada	Vibrio parahaemolyticus sv. O4:KUT 09-3219	Health Canada	2675903343	5074950	4751
2660238165	Bacteria	Permanent Draft	Genome sequencing of Vibrio parahaemolyticus strains for population analysis	Vibrio parahaemolyticus S113	State Key Laboratory of Pathogen and Biosecurity, Beijing Institute of Microbiology and Epidemiology	2660238165	5009062	4870
2526164677	Bacteria	Permanent Draft	Vibrio cholerae genome sequencing project	Vibrio cholerae CP1042(15)	University of Maryland School of Medicine	2526164677	4045377	3808
2534682214	Bacteria	Permanent Draft	Vibrio cholerae genome sequencing project	Vibrio cholerae CP1047	University of Maryland School of Medicine	2534682214	4034035	3793
2667528055	Bacteria	Permanent Draft	Genome sequencing of Vibrio parahaemolyticus strains for rapid detection foodborne illness outbreaks	Vibrio parahaemolyticus CFSAN012491	FDA/CFSAN	2667528055	4973439	5847
2700989503	Bacteria	Permanent Draft	Genome sequencing of clinical isolates of Vibrio parahaemolyticus	Vibrio parahaemolyticus 09-3217	Health Canada	2700989503	5018986	4673
2534682140	Bacteria	Permanent Draft	Vibrio alginolyticus E0666	Vibrio alginolyticus E0666	Chinese Center for Disease Control and Prevention	2534682140	5048917	4565
2512564028	Bacteria	Finished	Vibrio cholerae IEC224	Vibrio cholerae IEC224	Instituto Evandro Chagas	2512564028	4079586	3787
2703718875	Bacteria	Permanent Draft	Genome sequencing of Vibrio parahaemolyticus clinical isolates from Canada	Vibrio parahaemolyticus sv. O4:K63 A5Z860	Health Canada	2703718875	5094605	4793
2713897117	Bacteria	Permanent Draft	Vibrio cholerae Genome sequencing - University of Florida	Vibrio cholerae 2012HC-32	University of Florida	2713897117	3992895	3641
2556921658	Bacteria	Permanent Draft	Genomic Encyclopedia of Type Strains, Phase I: the one thousand microbial genomes (KMG-I) project	Vibrio cholerae ATCC 14035	DOE Joint Genome Institute (JGI)	2556921658	4026422	3748
2654587729	Bacteria	Permanent Draft	Genome sequencing of Vibrio parahaemolyticus strains for population analysis	Vibrio parahaemolyticus S174	Beijing Institute of Microbiology and Epidemiology	2654587729	4935684	4550
2541047535	Bacteria	Permanent Draft	Comparative Genomics of Vibrio parahaemolyticus	Vibrio parahaemolyticus VP250	University of Maryland School of Medicine	2541047535	5202656	4878
2695420704	Bacteria	Permanent Draft	Genome sequencing to investigate the diversity of Salmonella and Vibrio cholerae isolates	Vibrio cholerae sv. Ogawa A346(1)	Wellcome Trust Sanger Institute	2695420704	4091036	3748
2563367208	Bacteria	Permanent Draft	Vibrio parahaemolyticus 12310	Vibrio parahaemolyticus 12310	University of Maryland School of Medicine	2563367208	5133901	4958
2703718865	Bacteria	Permanent Draft	Genome sequencing of Vibrio parahaemolyticus clinical isolates from Canada	Vibrio parahaemolyticus sv. O4:KII C147	Health Canada	2703718865	5078771	4735
2695420868	Bacteria	Permanent Draft	Genome sequencing to investigate the diversity of Salmonella and Vibrio cholerae isolates	Vibrio cholerae sv. Ogawa GP160	Wellcome Trust Sanger Institute	2695420868	3981722	3652
2660238618	Bacteria	Permanent Draft	Genome sequencing of Vibrio parahaemolyticus strains for rapid detection foodborne illness outbreaks	Vibrio parahaemolyticus CFSAN007430	FDA/CFSAN	2660238618	5035451	5436
2671180664	Bacteria	Permanent Draft	Genome sequencing of Vibrio metoecus and Vibrio cholerae strains co-occurring in the environment	Vibrio cholerae YB4C07	University of Alberta	2671180664	4015430	3666
2690316078	Bacteria	Permanent Draft	Genome sequencing to investigate the diversity of Salmonella and Vibrio cholerae isolates	Vibrio cholerae sv. Inaba A22	Wellcome Trust Sanger Institute	2690316078	3976093	3639
2531839292	Bacteria	Permanent Draft	Genome sequence of Vibrio Cholerae O1	Vibrio cholerae O1 EDC-020	University of Maryland School of Medicine	2531839292	4032739	3781
2693429675	Bacteria	Permanent Draft	Genome sequencing to investigate the diversity of Salmonella and Vibrio cholerae isolates	Vibrio cholerae sv. O139 A383	Wellcome Trust Sanger Institute	2693429675	3981975	3680
2700989121	Bacteria	Permanent Draft	Genome sequencing of Vibrio parahaemolyticus strains for population analysis	Vibrio parahaemolyticus S022	State Key Laboratory of Pathogen and Biosecurity, Beijing Institute of Microbiology and Epidemiology	2700989121	5160447	4855
2534681843	Bacteria	Permanent Draft	Vibrio cholerae Genome sequencing project	Vibrio cholerae HE-69A1	University of Maryland School of Medicine	2534681843	4028212	3770
2531839019	Bacteria	Permanent Draft	Vibrio cholerae Genome sequencing project	Vibrio cholerae HE-16	University of Maryland School of Medicine	2531839019	3905537	3794
2660238519	Bacteria	Permanent Draft	Genome sequencing of Vibrio parahaemolyticus strains for rapid detection foodborne illness outbreaks	Vibrio parahaemolyticus CFSAN007455	FDA/CFSAN	2660238519	5032793	5323
2700989483	Bacteria	Permanent Draft	Genome sequencing of Vibrio parahaemolyticus clinical isolates	Vibrio parahaemolyticus 10-4242	Health Canada	2700989483	5110983	4808
2554235150	Bacteria	Permanent Draft	Genome sequences of Vibrio cholerae	Vibrio cholerae CP1112	CosmosID	2554235150	3927706	3557
2534682217	Bacteria	Permanent Draft	Vibrio cholerae Genome sequencing project	Vibrio cholerae HC-80A1	University of Maryland School of Medicine	2534682217	4029801	3793
2660237924	Bacteria	Permanent Draft	Genome sequencing of Vibrio metoecus and Vibrio cholerae strains co-occurring in the environment	Vibrio cholerae YB4H02	University of Alberta	2660237924	4039090	3725
2693429505	Bacteria	Permanent Draft	Genome sequencing of Vibrio parahaemolyticus strains for population analysis	Vibrio parahaemolyticus S133	State Key Laboratory of Pathogen and Biosecurity, Beijing Institute of Microbiology and Epidemiology	2693429505	4982316	4636
2657245487	Bacteria	Permanent Draft	Genome sequencing of clinical isolates of Vibrio parahaemolyticus	Vibrio parahaemolyticus 09-4660	Health Canada	2657245487	5177094	4828
2660237978	Bacteria	Permanent Draft	Genome sequencing of Vibrio parahaemolyticus strains for population analysis	Vibrio parahaemolyticus S144	State Key Laboratory of Pathogen and Biosecurity, Beijing Institute of Microbiology and Epidemiology	2660237978	5000563	4654
2660238094	Bacteria	Permanent Draft	Genome sequencing of Vibrio parahaemolyticus strains for population analysis	Vibrio parahaemolyticus S132	State Key Laboratory of Pathogen and Biosecurity, Beijing Institute of Microbiology and Epidemiology	2660238094	5060134	4750
2698536376	Bacteria	Permanent Draft	Genome sequencing to investigate the diversity of Salmonella and Vibrio cholerae isolates	Vibrio cholerae 4663	Wellcome Trust Sanger Institute	2698536376	4003998	3674
2695420378	Bacteria	Permanent Draft	Genome sequencing of Vibrio parahaemolyticus strains for population analysis	Vibrio parahaemolyticus S125	State Key Laboratory of Pathogen and Biosecurity, Beijing Institute of Microbiology and Epidemiology	2695420378	5047822	4726
2636416179	Bacteria	Permanent Draft	Vibrio cholerae InDRE 3683 Genome sequencing	Vibrio cholerae InDRE 3683	InDRE	2636416179	3871676	5409
2537561621	Bacteria	Permanent Draft	Vibrio cholerae Genome sequencing project	Vibrio cholerae HC-49A2	University of Maryland School of Medicine	2537561621	4059369	3828
2660238533	Bacteria	Permanent Draft	Genome sequencing of Vibrio parahaemolyticus strains for population analysis	Vibrio parahaemolyticus S148	State Key Laboratory of Pathogen and Biosecurity, Beijing Institute of Microbiology and Epidemiology	2660238533	4950701	4677
2703718892	Bacteria	Permanent Draft	Genome sequencing of Vibrio parahaemolyticus clinical isolates from Canada	Vibrio parahaemolyticus sv. O4:KII H18983	Health Canada	2703718892	5085869	4761
2690316032	Bacteria	Permanent Draft	Genome sequencing of Vibrio parahaemolyticus strains for rapid detection foodborne illness outbreaks	Vibrio parahaemolyticus O4:K12 K1203	FDA/CFSAN	2690316032	5138500	5400
2534682136	Bacteria	Permanent Draft	Vibrio cholerae Genome sequencing project	Vibrio cholerae HC-56A1	University of Maryland School of Medicine	2534682136	3928043	3744
2703718886	Bacteria	Permanent Draft	Genome sequencing of Vibrio parahaemolyticus clinical isolates from Canada	Vibrio parahaemolyticus sv. O4:KII F4395	Health Canada	2703718886	5134947	4802
2663762602	Bacteria	Permanent Draft	Comparative genomics of Vibrio cholerae from Haiti, Asia, and Africa	Vibrio cholerae O1 3546-06	Public Health Agency of Canada	2663762602	4002720	3636
2671180679	Bacteria	Permanent Draft	Genome sequencing as part of FDA-ARGOS: dAtabase for Regulatory Grade micrObial Sequences project	Vibrio parahaemolyticus FDAARGOS_120	Institute for Genome Sciences, University of Maryland School of Medicine, US Food and Drug Administration	2671180679	5332288	5014
2582580922	Bacteria	Permanent Draft	Vibrio parahaemolyticus clinical isolates Chinese University of Hong Kong	Vibrio parahaemolyticus VIP4-0407	The Chinese University of Hong Kong	2582580922	5096056	4683
2657245407	Bacteria	Permanent Draft	Genome sequencing of clinical isolates of Vibrio parahaemolyticus	Vibrio parahaemolyticus 07-2965	Health Canada	2657245407	5192708	4853
2547132126	Bacteria	Permanent Draft	Vibrio campbellii DS40M4	Vibrio campbellii DS40M4	Federal University of Rio de Janeiro	2547132126	5124098	4916
2551306646	Bacteria	Permanent Draft	Vibrio harveyi AOD131	Vibrio harveyi AOD131	Food Industry Research and Development Institute	2551306646	6120227	5752
2671180764	Bacteria	Permanent Draft	Genome sequencing to investigate the diversity of Salmonella and Vibrio cholerae isolates	Vibrio cholerae sv. Ogawa 4784	Wellcome Trust Sanger Institute	2671180764	4015929	3662
2671181130	Bacteria	Permanent Draft	Genome sequencing of pandemic clones of Vibrio parahaemolyticus strains from Chile	Vibrio parahaemolyticus PMC58.5	OMICS Solution	2671181130	5154023	4786
2663763246	Bacteria	Permanent Draft	Genome sequencing of Vibrio parahaemolyticus strains for population analysis	Vibrio parahaemolyticus S143	State Key Laboratory of Pathogen and Biosecurity, Beijing Institute of Microbiology and Epidemiology	2663763246	5000881	4633
2660238404	Bacteria	Permanent Draft	Genome sequencing of Vibrio parahaemolyticus strains for population analysis	Vibrio parahaemolyticus S082	State Key Laboratory of Pathogen and Biosecurity, Beijing Institute of Microbiology and Epidemiology	2660238404	4937519	4621
2675903412	Bacteria	Permanent Draft	Vibrio cholerae Genome sequencing - University of Florida	Vibrio cholerae 2010AA-147	University of Florida	2675903412	4006276	3672
2667527734	Bacteria	Permanent Draft	Genome sequencing of Vibrio parahaemolyticus strains for population analysis	Vibrio parahaemolyticus S083	State Key Laboratory of Pathogen and Biosecurity, Beijing Institute of Microbiology and Epidemiology	2667527734	5061785	4748
2657245550	Bacteria	Permanent Draft	Genome sequencing of Vibrio parahaemolyticus clinical isolates	Vibrio parahaemolyticus 10-4241	Health Canada	2657245550	5089703	4760
2579778949	Bacteria	Permanent Draft	Tokyo University of Marine Science and Technology Vibrio parahaemolyticus strain genomes	Vibrio parahaemolyticus TUMSAT_H03_S5	Tokyo University of Marine Science and Technology	2579778949	5548598	5175
2636415539	Bacteria	Permanent Draft	Vibrio parahaemolyticus project - NOAA Northwest Fisheries Science Center	Vibrio parahaemolyticus EN9701072	Northwest Fisheries Science Center, National Oceanic and Atmospheric Administration (NOAA)	2636415539	4966234	5150
2667528151	Bacteria	Permanent Draft	Genome sequencing of foodborne Vibrio isolates from Canada	Vibrio parahaemolyticus S448-16	Health Canada	2667528151	5091882	4776
2675903685	Bacteria	Permanent Draft	Genome sequencing to investigate the diversity of Salmonella and Vibrio cholerae isolates	Vibrio cholerae sv. Inaba A111	Wellcome Trust Sanger Institute	2675903685	3998854	3972
2579778934	Bacteria	Permanent Draft	Vibrio parahaemolyticus clinical isolates Chinese University of Hong Kong	Vibrio Parahaemolyticus VIP4-0439	The Chinese University of Hong Kong	2579778934	5137870	4719
2562617061	Bacteria	Permanent Draft	Vibrio cholerae V52	Vibrio cholerae sv. O37 V52	J. Craig Venter Institute (JCVI)	2562617061	3974495	3907
2627854099	Bacteria	Permanent Draft	Whole Genome Sequencing of Four Closely Linked Vibrio vulnificus Isolates from the Biotype 1 Environmental Genotype	Vibrio vulnificus ATL 71503	Northwestern University	2627854099	4839301	4604
2667527501	Bacteria	Finished	Vibrio cholerae I-1300 Genome sequencing	Vibrio cholerae I-1300 null replaces 78625	Irkutsk Antiplague Research Institute of Rospotrebnadzor	2667527501	4033785	3729
2681813359	Bacteria	Permanent Draft	Vibrio parahaemolyticus Genome sequencing	Vibrio parahaemolyticus 13-028/A2	University of Arizona	2681813359	4898160	4757
2724679116	Bacteria	Permanent Draft	Vibrio parahaemolyticus Gxw_7004 Genome sequencing	Vibrio parahaemolyticus Gxfcg07_003_7	Giangxi Center for Disease Prevention and Control	2724679116	5144979	4815
2693429547	Bacteria	Permanent Draft	Genome sequencing to investigate the diversity of Salmonella and Vibrio cholerae isolates	Vibrio cholerae sv. Inaba A6	Wellcome Trust Sanger Institute	2693429547	3990070	3657
2582580924	Bacteria	Permanent Draft	Vibrio cholerae O1 biovar El Tor Inaba RND18899	Vibrio cholerae O1 bv. El Tor Inaba RND18899	Central Research Institute for Epidemiology	2582580924	3991231	3631
2660238000	Bacteria	Permanent Draft	Genome sequencing of pandemic clones of Vibrio parahaemolyticus strains from Chile	Vibrio parahaemolyticus ATC220	OMICS Solution	2660238000	5145131	4784
2657245463	Bacteria	Permanent Draft	Genome sequencing of Vibrio parahaemolyticus strains for rapid detection foodborne illness outbreaks	Vibrio parahaemolyticus CFSAN006132	FDA/CFSAN	2657245463	4950925	6492
2579779028	Bacteria	Permanent Draft	Tokyo University of Marine Science and Technology Vibrio parahaemolyticus strain genomes	Vibrio parahaemolyticus TUMSAT_DE1_S1	Tokyo University of Marine Science and Technology	2579779028	5280365	5007
2534681928	Bacteria	Permanent Draft	Vibrio cholerae Genome sequencing project	Vibrio cholerae HENC-01	University of Maryland School of Medicine	2534681928	5680014	5351
2713897108	Bacteria	Permanent Draft	Vibrio cholerae Genome sequencing - University of Florida	Vibrio cholerae 2012HC-16	University of Florida	2713897108	4040987	3717
2636416109	Bacteria	Permanent Draft	Vibrio cholerae genome sequencing	Vibrio cholerae MZO-3	J. Craig Venter Institute (JCVI)	2636416109	4119643	3856
640753058	Bacteria	Finished	Vibrio harveyi BB120, ATCC BAA-1116	Vibrio harveyi BB120, ATCC BAA-1116	Washington University in St. Louis	640753058	6058377	6252
2654587635	Bacteria	Finished	Food borne pathogens from South Korea - FORC, Seoul	Vibrio parahaemolyticus FORC_004	Food-borne Pathogen Omics Research Center (FORC)	2654587635	5107612	4727
647000338	Bacteria	Permanent Draft	Vibrio harveyi 1DA3	Vibrio harveyi 1DA3	Laboratorio Nacional de Computacao Cientifica	647000338	5930024	5117
2728369118	Bacteria	Permanent Draft	Vibrio cholerae strain:M1522 Genome sequencing	Vibrio cholerae ME-7	Russian Research Anti-Plague Institute	2728369118	3860027	3620
645058741	Bacteria	Permanent Draft	Vibrio cholerae BX 330286	Vibrio cholerae BX 330286	Los Alamos National Laboratory	645058741	4000672	3743
2657245455	Bacteria	Permanent Draft	Genome sequencing of Vibrio parahaemolyticus strains for rapid detection foodborne illness outbreaks	Vibrio parahaemolyticus CFSAN007441	FDA/CFSAN	2657245455	4811357	5063
2667528140	Bacteria	Permanent Draft	Genome sequencing of clinical isolates of Vibrio parahaemolyticus	Vibrio parahaemolyticus 04-2551	Health Canada	2667528140	5165571	4819
638341222	Bacteria	Permanent Draft	Vibrio alginolyticus 12G01	Vibrio alginolyticus 12G01	J. Craig Venter Institute (JCVI)	638341222	5160431	4824
2713897109	Bacteria	Permanent Draft	Vibrio cholerae Genome sequencing - University of Florida	Vibrio cholerae 2012HC-17	University of Florida	2713897109	3991006	3639
2713897062	Bacteria	Permanent Draft	Vibrio parahaemolyticus Genome sequencing	Vibrio parahaemolyticus NCKU_TV_3HP	National Cheng Kung University	2713897062	5523565	5210
2675903268	Bacteria	Permanent Draft	Genome sequencing of Vibrio parahaemolyticus strains for population analysis	Vibrio parahaemolyticus S136	State Key Laboratory of Pathogen and Biosecurity, Beijing Institute of Microbiology and Epidemiology	2675903268	5014009	4653
2690316103	Bacteria	Permanent Draft	Genome sequencing to investigate the diversity of Salmonella and Vibrio cholerae isolates	Vibrio cholerae sv. Ogawa A50	Wellcome Trust Sanger Institute	2690316103	3906819	4068
2721755783	Bacteria	Finished	Genome sequencing as part of FDA-ARGOS: dAtabase for Regulatory Grade micrObial Sequences project	Vibrio parahaemolyticus ATCC 17802	US Food and Drug Administration, Institute for Genome Sciences, University of Maryland School of Medicine	2721755783	5152433	4750
2700989421	Bacteria	Permanent Draft	Comparative genomics of Vibrio cholerae from Haiti, Asia, and Africa	Vibrio cholerae O1 2010V-1014	Public Health Agency of Canada	2700989421	4006896	3646
2690316202	Bacteria	Permanent Draft	Genome sequencing to investigate the diversity of Salmonella and Vibrio cholerae isolates	Vibrio cholerae sv. Inaba 4111	Wellcome Trust Sanger Institute	2690316202	3848038	3528
2724679827	Bacteria	Permanent Draft	Sequencing of Vibrio strains	Vibrio alginolyticus K10K4 (K10K4)	Goettingen Genomics Laboratory	2724679827	5389178	4926
2718218267	Bacteria	Finished	Genome sequencing as part of FDA-ARGOS: dAtabase for Regulatory Grade micrObial Sequences project	Vibrio harveyi ATCC 43516	Institute for Genome Sciences, University of Maryland School of Medicine, US Food and Drug Administration	2718218267	6038881	5580
2700989251	Bacteria	Permanent Draft	Genome sequencing of Vibrio parahaemolyticus strains for rapid detection foodborne illness outbreaks	Vibrio parahaemolyticus CFSAN007451	FDA/CFSAN	2700989251	5114054	4736
645058746	Bacteria	Permanent Draft	Vibrio cholerae CIRS 101	Vibrio cholerae CIRS 101	Los Alamos National Laboratory	645058746	4059686	3567
2645727553	Bacteria	Permanent Draft	Vibrio cholerae O1 bv. El Tor projects	Vibrio cholerae 3265/80	Russian Association of reproductive infections (RARI)	2645727553	3996433	4061
2657245568	Bacteria	Permanent Draft	Genome sequencing of Vibrio parahaemolyticus strains for population analysis	Vibrio parahaemolyticus S130	State Key Laboratory of Pathogen and Biosecurity, Beijing Institute of Microbiology and Epidemiology	2657245568	5142055	4860
2700989396	Bacteria	Permanent Draft	Genome sequencing of foodborne Vibrio isolates from Canada	Vibrio parahaemolyticus ISF-77-01	Health Canada	2700989396	5019563	4648
640963010	Bacteria	Permanent Draft	Vibrio harveyi HY01	Vibrio harveyi HY01	J. Craig Venter Institute (JCVI)	640963010	5400985	4421
2690316337	Bacteria	Permanent Draft	Genome sequencing to investigate the diversity of Salmonella and Vibrio cholerae isolates	Vibrio cholerae sv. Ogawa MG116025	Wellcome Trust Sanger Institute	2690316337	4019256	3680
2660238510	Bacteria	Permanent Draft	Genome sequencing of Vibrio parahaemolyticus strains for rapid detection foodborne illness outbreaks	Vibrio parahaemolyticus CFSAN007462	FDA/CFSAN	2660238510	4825638	6317
2698536386	Bacteria	Permanent Draft	Genome sequencing of Vibrio parahaemolyticus clinical isolates from Canada	Vibrio parahaemolyticus sv. O1:K56 A2EZ614	Health Canada	2698536386	5065489	4735
2711768116	Bacteria	Permanent Draft	Vibrio cholerae Genome sequencing - University of Florida	Vibrio cholerae 2010AA-148	University of Florida	2711768116	3996510	3652
2690316059	Bacteria	Permanent Draft	Genome sequencing to investigate the diversity of Salmonella and Vibrio cholerae isolates	Vibrio cholerae sv. Inaba A19	Wellcome Trust Sanger Institute	2690316059	3945452	3595
2651869814	Bacteria	Permanent Draft	Comparative genomics of Vibrio vulnificus strains	Vibrio vulnificus SC9629	Hankuk University of Foreign Studies	2651869814	5077413	4679
2718218016	Bacteria	Finished	100K Foodborne Pathogen Genome Project - UC Davis	Vibrio parahaemolyticus sv. O1:Kuk FDA_R31	University of California, Davis	2718218016	5223562	4892
2600255088	Bacteria	Permanent Draft	Comparative Genomics of Vibrio parahaemolyticus	Vibrio parahaemolyticus 861	University of Maryland School of Medicine	2600255088	5162308	4919
2703718877	Bacteria	Permanent Draft	Genome sequencing of Vibrio parahaemolyticus clinical isolates from Canada	Vibrio parahaemolyticus sv. O10:KVII A4EZ964	Health Canada	2703718877	5101569	4745
2675903271	Bacteria	Permanent Draft	Genome sequencing to investigate the diversity of Salmonella and Vibrio cholerae isolates	Vibrio cholerae sv. Ogawa 4646	Wellcome Trust Sanger Institute	2675903271	4041584	3702
2663763531	Bacteria	Permanent Draft	Comparative genomics of Vibrio cholerae from Haiti, Asia, and Africa	Vibrio cholerae O1 2010EL-1749	Public Health Agency of Canada	2663763531	3998227	3696
2690315805	Bacteria	Permanent Draft	Vibrio cholerae O1 biovar El Tor strain:M1275D Genome sequencing	Vibrio cholerae O1 bv. El Tor M1275D	Russian Research Anti-Plague Institute	2690315805	4094794	3820
2667527598	Bacteria	Permanent Draft	Genome sequencing of Vibrio parahaemolyticus clinical isolates	Vibrio parahaemolyticus 10-7197	Health Canada	2667527598	5079771	4743
2718218250	Bacteria	Finished	Genome sequencing as part of FDA-ARGOS: dAtabase for Regulatory Grade micrObial Sequences project	Vibrio vulnificus ATL 6-1306	US Food and Drug Administration, Institute for Genome Sciences, University of Maryland School of Medicine	2718218250	4978777	4522
2534682128	Bacteria	Permanent Draft	Vibrio cholerae Genome sequencing project	Vibrio cholerae HC-59A1	University of Maryland School of Medicine	2534682128	3938581	3759
2695420864	Bacteria	Permanent Draft	Genome sequencing to investigate the diversity of Salmonella and Vibrio cholerae isolates	Vibrio cholerae sv. Ogawa VC51	Wellcome Trust Sanger Institute	2695420864	3936307	4229
2695420425	Bacteria	Permanent Draft	Genome sequencing to investigate the diversity of Salmonella and Vibrio cholerae isolates	Vibrio cholerae sv. Ogawa 4551	Wellcome Trust Sanger Institute	2695420425	4027757	3677
2579778600	Bacteria	Permanent Draft	Vibrio parahaemolyticus clinical isolates Chinese University of Hong Kong	Vibrio parahaemolyticus VIP4-0443	The Chinese University of Hong Kong	2579778600	4872707	5863
2534681754	Bacteria	Permanent Draft	Vibrio cholerae Genome sequencing project	Vibrio cholerae HC-37A1	University of Maryland School of Medicine	2534681754	4033331	3792
2711768100	Bacteria	Permanent Draft	Vibrio alginolyticus strain:EPGS Genome sequencing	Vibrio alginolyticus EPGS	East China University of Science and Technology	2711768100	5097723	4718
2660238047	Bacteria	Permanent Draft	Genome sequencing of Vibrio parahaemolyticus strains for population analysis	Vibrio parahaemolyticus S151	State Key Laboratory of Pathogen and Biosecurity, Beijing Institute of Microbiology and Epidemiology	2660238047	4993732	4650
2627853916	Bacteria	Permanent Draft	Vibrio parahaemolyticus strain:J-C2-34 Genome sequencing	Vibrio parahaemolyticus J-C2-34	University of Maryland	2627853916	5150449	4970
2531839296	Bacteria	Permanent Draft	Genome sequence of Vibrio Cholerae O1	Vibrio cholerae O1 AG-8040	University of Maryland School of Medicine	2531839296	3981622	3730
2690316079	Bacteria	Permanent Draft	Genome sequencing to investigate the diversity of Salmonella and Vibrio cholerae isolates	Vibrio cholerae sv. Ogawa 4662	Wellcome Trust Sanger Institute	2690316079	4010116	3656
2529293210	Bacteria	Permanent Draft	Vibrio cholerae Genome sequencing project	Vibrio cholerae HC-71A1	University of Maryland School of Medicine	2529293210	4026155	3780
2648501435	Bacteria	Permanent Draft	Vibrio parahaemolyticus NBRC 12711	Vibrio parahaemolyticus NBRC 12711	National Institute of Technology and Evaluation	2648501435	4990217	4577
2534682130	Bacteria	Permanent Draft	Vibrio cholerae Genome sequencing project	Vibrio cholerae HC-55B2	University of Maryland School of Medicine	2534682130	3937890	3765
647000335	Bacteria	Permanent Draft	Vibrio cholerae RC27	Vibrio cholerae sv. O1 RC27	Los Alamos National Laboratory	647000335	4011779	3530
2609460009	Bacteria	Permanent Draft	Vibrio cholerae O1 biovar El Tor	Vibrio cholerae bv. El Tor O1	Antiplague Research Institute of Siberia and Far East	2609460009	3957767	3945
2675903551	Bacteria	Permanent Draft	Investigation of the diversity of Vibrio cholerae in the Philippines	Vibrio cholerae PhVE-5	CosmosID	2675903551	3919929	3563
2563367201	Bacteria	Permanent Draft	Comparative Genomics of Vibrio parahaemolyticus	Vibrio parahaemolyticus B-265	University of Maryland School of Medicine	2563367201	5184899	4947
2724679807	Bacteria	Finished	Sequencing of Vibrio strains	Vibrio alginolyticus K01M1 (K01M1)	Goettingen Genomics Laboratory	2724679807	5352051	4885
2711768115	Bacteria	Permanent Draft	Vibrio cholerae Genome sequencing - University of Florida	Vibrio cholerae 2010AA-146	University of Florida	2711768115	3999333	3650
2667527685	Bacteria	Permanent Draft	Genome sequencing of pandemic clones of Vibrio parahaemolyticus strains from Chile	Vibrio parahaemolyticus sv. O3:K6 RIMD 2210633	OMICS Solution	2667527685	5149386	5034
2693429765	Bacteria	Permanent Draft	Comparative genomics of Vibrio cholerae from Haiti, Asia, and Africa	Vibrio cholerae O1 2010EL-1961	Public Health Agency of Canada	2693429765	3994300	3649
2703718876	Bacteria	Permanent Draft	Genome sequencing of Vibrio parahaemolyticus clinical isolates from Canada	Vibrio parahaemolyticus sv. O4:KUT A5Z905	Health Canada	2703718876	5226793	4897
2657245575	Bacteria	Permanent Draft	Genome sequencing of Vibrio parahaemolyticus strains for rapid detection foodborne illness outbreaks	Vibrio parahaemolyticus CFSAN007439	FDA/CFSAN	2657245575	5007333	6057
2660238561	Bacteria	Permanent Draft	Genome sequencing of Vibrio metoecus and Vibrio cholerae strains co-occurring in the environment	Vibrio cholerae YB1G06	University of Alberta	2660238561	3937794	3528
2645727637	Bacteria	Permanent Draft	Vibrio cholerae O1 El Tor str. 43	Vibrio cholerae O1 biovar El Tor 43	Stavropol Plague Control Reseach Institute	2645727637	4143510	4011
2537561655	Bacteria	Permanent Draft	Genome sequence of Vibrio Cholerae O1	Vibrio cholerae O1 EM-1727	University of Maryland School of Medicine	2537561655	4066398	3873
2675903514	Bacteria	Permanent Draft	Genome sequencing to investigate the diversity of Salmonella and Vibrio cholerae isolates	Vibrio cholerae sv. Ogawa A245	Wellcome Trust Sanger Institute	2675903514	3975297	3893
648276757	Bacteria	Permanent Draft	Vibrio parahaemolyticus K5030	Vibrio parahaemolyticus K5030	J. Craig Venter Institute (JCVI)	648276757	5028244	4746
2700989245	Bacteria	Permanent Draft	Genome sequencing of Vibrio parahaemolyticus strains for rapid detection foodborne illness outbreaks	Vibrio parahaemolyticus CFSAN007433	FDA/CFSAN	2700989245	5178257	5882
2693429598	Bacteria	Permanent Draft	Genome sequencing of Vibrio parahaemolyticus strains for population analysis	Vibrio parahaemolyticus S003	State Key Laboratory of Pathogen and Biosecurity, Beijing Institute of Microbiology and Epidemiology	2693429598	4958680	4734
2713897107	Bacteria	Permanent Draft	Vibrio cholerae Genome sequencing - University of Florida	Vibrio cholerae 2012HC-15	University of Florida	2713897107	4006746	3657
2534682133	Bacteria	Permanent Draft	Vibrio cholerae Genome sequencing project	Vibrio cholerae HC-50A2	University of Maryland School of Medicine	2534682133	4023694	3986
643692054	Bacteria	Finished	Vibrio cholerae MJ-1236	Vibrio cholerae MJ-1236	Los Alamos National Laboratory	643692054	4236368	3894
2554235022	Bacteria	Permanent Draft	Vibrio parahaemolyticus v110 Genome sequencing	Vibrio parahaemolyticus v110	The Hong Kong Polytechnic University	2554235022	5426513	6460
645058804	Bacteria	Permanent Draft	Vibrio cholerae bv albensis VL426	Vibrio cholerae bv. albensis VL426	Los Alamos National Laboratory	645058804	3987383	3582
2531839194	Bacteria	Permanent Draft	Vibrio cholerae Genome sequencing project	Vibrio cholerae HC-61A1	University of Maryland School of Medicine	2531839194	4068955	3852
2700989252	Bacteria	Permanent Draft	Genome sequencing of Vibrio parahaemolyticus strains for rapid detection foodborne illness outbreaks	Vibrio parahaemolyticus CFSAN007461	FDA/CFSAN	2700989252	5011842	4933
2521172722	Bacteria	Permanent Draft	Vibrio cholerae Genome sequencing project	Vibrio cholerae HE48	University of Maryland School of Medicine	2521172722	4179415	3982
2700989117	Bacteria	Permanent Draft	Genome sequencing of Vibrio parahaemolyticus strains for population analysis	Vibrio parahaemolyticus S110	State Key Laboratory of Pathogen and Biosecurity, Beijing Institute of Microbiology and Epidemiology	2700989117	5065799	4715
2695420697	Bacteria	Permanent Draft	Genome sequencing to investigate the diversity of Salmonella and Vibrio cholerae isolates	Vibrio cholerae sv. Ogawa A488(2)	Wellcome Trust Sanger Institute	2695420697	4010896	3706
2548876515	Bacteria	Permanent Draft	Vibrio vulnificus E64MW	Vibrio vulnificus E64MW	University of North Carolina, Charlotte	2548876515	4962682	4804
2657245438	Bacteria	Permanent Draft	Genome sequencing of Vibrio parahaemolyticus strains for population analysis	Vibrio parahaemolyticus S098	State Key Laboratory of Pathogen and Biosecurity, Beijing Institute of Microbiology and Epidemiology	2657245438	5225840	4896
2651869727	Bacteria	Permanent Draft	Vibrio parahaemolyticus project - NOAA Northwest Fisheries Science Center	Vibrio parahaemolyticus 49	Northwest Fisheries Science Center, National Oceanic and Atmospheric Administration (NOAA)	2651869727	5104016	5354
2671180840	Bacteria	Permanent Draft	Genome sequencing of Vibrio parahaemolyticus strains for population analysis	Vibrio parahaemolyticus S054	State Key Laboratory of Pathogen and Biosecurity, Beijing Institute of Microbiology and Epidemiology	2671180840	5098653	5032
640427151	Bacteria	Finished	Vibrio cholerae O395	Vibrio cholerae sv. O1 O395	J. Craig Venter Institute (JCVI)	640427151	4132319	4031
2529293206	Bacteria	Permanent Draft	Vibrio cholerae Genome sequencing project	Vibrio cholerae HC-65A1	University of Maryland School of Medicine	2529293206	4026255	3798
2690316000	Bacteria	Permanent Draft	Genome sequencing of Vibrio parahaemolyticus strains for population analysis	Vibrio parahaemolyticus S033	State Key Laboratory of Pathogen and Biosecurity, Beijing Institute of Microbiology and Epidemiology	2690316000	5107330	4801
2531839021	Bacteria	Permanent Draft	Vibrio cholerae Genome sequencing project	Vibrio cholerae HE-51A1	University of Maryland School of Medicine	2531839021	3924355	3737
2517572006	Bacteria	Permanent Draft	Vibrio cholerae sv Inaba-ElTor 2011EL-301	Vibrio cholerae sv. Inaba-ElTor 2011EL-301	Central Research Institute for Epidemiology	2517572006	4026964	3699
2561511217	Bacteria	Finished	Vibrio campbellii ATCC BAA-1116 Genome sequencing	Vibrio campbellii ATCC BAA-1116	Naval Medical Research Center	2561511217	6031829	5674
2667527673	Bacteria	Permanent Draft	Comparative genomics of Vibrio cholerae from Haiti, Asia, and Africa	Vibrio cholerae O1 2011EL-1089	Public Health Agency of Canada	2667527673	4002877	3647
2627853979	Bacteria	Permanent Draft	Vibrio parahaemolyticus project - NOAA Northwest Fisheries Science Center	Vibrio parahaemolyticus 863	Northwest Fisheries Science Center, National Oceanic and Atmospheric Administration (NOAA)	2627853979	5226554	4856
2695420470	Bacteria	Permanent Draft	Genome sequencing to investigate the diversity of Salmonella and Vibrio cholerae isolates	Vibrio cholerae sv. Ogawa 4679	Wellcome Trust Sanger Institute	2695420470	4003903	3672
2663762647	Bacteria	Permanent Draft	Genome sequencing of Vibrio parahaemolyticus strains for rapid detection foodborne illness outbreaks	Vibrio parahaemolyticus CFSAN001611	FDA/CFSAN	2663762647	5121555	5380
2563367200	Bacteria	Permanent Draft	Comparative Genomics of Vibrio parahaemolyticus	Vibrio parahaemolyticus Peru-288	University of Maryland School of Medicine	2563367200	5180217	4914
2706794516	Bacteria	Permanent Draft	Investigation of the diversity of Vibrio cholerae in the Philippines	Vibrio cholerae PhVC-326	CosmosID	2706794516	3918696	3561
2671180528	Bacteria	Permanent Draft	Genome sequencing to investigate the diversity of Salmonella and Vibrio cholerae isolates	Vibrio cholerae sv. Inaba GP145	Wellcome Trust Sanger Institute	2671180528	3938998	3602
2690316055	Bacteria	Permanent Draft	Genome sequencing to investigate the diversity of Salmonella and Vibrio cholerae isolates	Vibrio cholerae sv. Inaba 4322	Wellcome Trust Sanger Institute	2690316055	3965774	3640
2695420805	Bacteria	Permanent Draft	Genome sequencing of Vibrio metoecus and Vibrio cholerae strains co-occurring in the environment	Vibrio cholerae YB2A05	University of Alberta	2695420805	3885784	3486
2718217691	Bacteria	Finished	Complete genome sequence of Vibrio campbellii LMB 29 isolated from red drum with four native megaplasmids	Vibrio campbellii LMB29	Pacific Biosciences, Illumina	2718217691	6195978	5825
2713897097	Bacteria	Permanent Draft	Vibrio cholerae Genome sequencing - University of Florida	Vibrio cholerae 2012Env-32	University of Florida	2713897097	3950347	3576
2529292822	Bacteria	Permanent Draft	Vibrio cholerae Genome sequencing project	Vibrio cholerae HC-02A1	University of Maryland School of Medicine	2529292822	3947804	3764
2713896739	Bacteria	Permanent Draft	Northeast New England Vibrio parahaemolyticus Genome sequencing	Vibrio parahaemolyticus MAVP-26	University of New Hampshire	2713896739	5109180	4776
2671181025	Bacteria	Permanent Draft	Genome sequencing of Vibrio parahaemolyticus strains for population analysis	Vibrio parahaemolyticus S045	State Key Laboratory of Pathogen and Biosecurity, Beijing Institute of Microbiology and Epidemiology	2671181025	4992889	4646
2671181022	Bacteria	Permanent Draft	Genome sequencing of Vibrio parahaemolyticus strains for rapid detection foodborne illness outbreaks	Vibrio parahaemolyticus CFSAN001614	FDA/CFSAN	2671181022	5196367	5375
2645727848	Bacteria	Finished	Vibrio vulnificus FORC_009 Complete genome sequencing	Vibrio vulnificus FORC_009	Food-borne Pathogen Omics Research Center (FORC)	2645727848	5060705	4616
2660238487	Bacteria	Permanent Draft	Genome sequencing of Vibrio parahaemolyticus strains for population analysis	Vibrio parahaemolyticus S047	State Key Laboratory of Pathogen and Biosecurity, Beijing Institute of Microbiology and Epidemiology	2660238487	4981257	4660
2531839018	Bacteria	Permanent Draft	Vibrio cholerae Genome sequencing project	Vibrio cholerae HE-46	University of Maryland School of Medicine	2531839018	3879135	3646
2703718767	Bacteria	Permanent Draft	Genome sequencing of Vibrio parahaemolyticus clinical isolates from Canada	Vibrio parahaemolyticus sv. O1:KUT 09-4661	Health Canada	2703718767	5173507	4817
2657245685	Bacteria	Permanent Draft	Genome sequencing to analyse the diversity of marine isolates in the genus Vibrio	Vibrio campbellii CCS02	University of Miyazaki	2657245685	5687953	5199
2531839210	Bacteria	Permanent Draft	Genome sequence of Vibrio Cholerae O1	Vibrio cholerae O1 116063	University of Maryland School of Medicine	2531839210	3974320	3807
2563367203	Bacteria	Permanent Draft	Comparative Genomics of Vibrio parahaemolyticus	Vibrio parahaemolyticus AQ3810	University of Maryland School of Medicine	2563367203	5013700	6471
2681813326	Bacteria	Permanent Draft	Genome sequencing of Vibrio parahaemolyticus clinical isolates from Canada	Vibrio parahaemolyticus sv. O4:KUT 07-2964	Health Canada	2681813326	5120702	4755
2600255091	Bacteria	Permanent Draft	Comparative Genomics of Vibrio parahaemolyticus	Vibrio parahaemolyticus VPTS-2010	University of Maryland School of Medicine	2600255091	5218338	5275
2597490197	Bacteria	Permanent Draft	Genome study of pathogenic Vibrio vulnificus - Emek Medical Center	Vibrio vulnificus bv. 1 2322	Emek Medical center	2597490197	5281312	5036
2663762889	Bacteria	Permanent Draft	Genome sequencing of pandemic clones of Vibrio parahaemolyticus strains from Chile	Vibrio parahaemolyticus PMA37.5	OMICS Solution	2663762889	5095299	4920
2541047533	Bacteria	Permanent Draft	Comparative Genomics of Vibrio parahaemolyticus	Vibrio parahaemolyticus NIHCB0603	University of Maryland School of Medicine	2541047533	5225215	4924
2724679810	Bacteria	Permanent Draft	Sequencing of Vibrio strains	Vibrio alginolyticus K04M5 (Vibrio alginolyticus K04M5)	Goettingen Genomics Laboratory	2724679810	5666255	5234
2526164676	Bacteria	Permanent Draft	Vibrio cholerae genome sequencing project	Vibrio cholerae CP1038(11)	University of Maryland School of Medicine	2526164676	4058268	3824
2630968960	Bacteria	Finished	Vibrio cholerae 365-96	Vibrio cholerae 365-96	Los Alamos National Laboratory	2630968960	4077462	3793
2695420524	Bacteria	Permanent Draft	Genome sequencing to investigate the diversity of Salmonella and Vibrio cholerae isolates	Vibrio cholerae sv. Inaba 6215	Wellcome Trust Sanger Institute	2695420524	4029535	3677
2579778914	Bacteria	Permanent Draft	Genome sequencing of two Vibrio harveyi strains isolated from Lates calcarifer which exhibit different host specificity	Vibrio harveyi VHJR7	UMS	2579778914	5918874	5506
2698536318	Bacteria	Permanent Draft	Genome sequencing of foodborne Vibrio isolates from Canada	Vibrio parahaemolyticus S349-10	Health Canada	2698536318	5212748	4862
2531839197	Bacteria	Permanent Draft	Vibrio cholerae Genome sequencing project	Vibrio cholerae HC-43A1	University of Maryland School of Medicine	2531839197	4053234	3830
2713896740	Bacteria	Permanent Draft	Northeast New England Vibrio parahaemolyticus Genome sequencing	Vibrio parahaemolyticus MAVP-36	University of New Hampshire	2713896740	5189040	4877
2690315733	Bacteria	Permanent Draft	Genome sequencing as part of FDA-ARGOS: dAtabase for Regulatory Grade micrObial Sequences project	Vibrio cholerae ATCC 11629	Institute for Genome Sciences, University of Maryland School of Medicine, US Food and Drug Administration	2690315733	4216071	4044
2537561638	Bacteria	Permanent Draft	Vibrio campbellii CAIM 519	Vibrio campbellii CAIM 519	Center for Food Research and Development (CIAD)	2537561638	5076254	4788
2687453123	Bacteria	Finished	Vibrio vulnificus FORC_016 complete genome sequencing	Vibrio vulnificus FORC_016	Food-borne Pathogen Omics Research Center	2687453123	5072369	4614
2713897064	Bacteria	Permanent Draft	Vibrio parahaemolyticus Genome sequencing	Vibrio parahaemolyticus NCKU_CV_CHN	National Cheng Kung University	2713897064	5272967	4996
2700989523	Bacteria	Permanent Draft	Genome sequencing of clinical isolates of Vibrio parahaemolyticus	Vibrio parahaemolyticus 07-1339	Health Canada	2700989523	5230439	4882
2534682212	Bacteria	Permanent Draft	Vibrio cholerae genome sequencing project	Vibrio cholerae CP1040	University of Maryland School of Medicine	2534682212	4027015	3828
2731957849	Bacteria	Permanent Draft	Vibrio cholerae O16 877-163	Vibrio cholerae O16 877-163	University of Alberta	2731957849	3801863	3782
2703718897	Bacteria	Permanent Draft	Genome sequencing of Vibrio parahaemolyticus clinical isolates from Canada	Vibrio parahaemolyticus sv. O5:K18 A3EZ770	Health Canada	2703718897	5177526	4814
2639763059	Bacteria	Permanent Draft	Vibrio parahaemolyticus strain:AF91 Genome sequencing	Vibrio parahaemolyticus AF91	University of Maryland	2639763059	5176263	4946
2663763001	Bacteria	Permanent Draft	Genome sequencing of Vibrio parahaemolyticus strains for population analysis	Vibrio parahaemolyticus S159	State Key Laboratory of Pathogen and Biosecurity, Beijing Institute of Microbiology and Epidemiology	2663763001	4985962	4637
2531839026	Bacteria	Permanent Draft	Vibrio cholerae Genome sequencing project	Vibrio cholerae HE-62B1	University of Maryland School of Medicine	2531839026	4030946	3809
2713897120	Bacteria	Permanent Draft	Vibrio cholerae Genome sequencing - University of Florida	Vibrio cholerae 2012HC-35	University of Florida	2713897120	3988282	3636
2522572152	Bacteria	Permanent Draft	Vibrio cholerae ZWU0020	Vibrio cholerae ZWU0020	University of Oregon	2522572152	4039019	3731
2645727864	Bacteria	Permanent Draft	Vibrio alginolyticus strain:TS13 genome sequencing	Vibrio alginolyticus TS13	Annamalai University	2645727864	5100269	4763
2700989120	Bacteria	Permanent Draft	Genome sequencing of Vibrio parahaemolyticus strains for population analysis	Vibrio parahaemolyticus S043	State Key Laboratory of Pathogen and Biosecurity, Beijing Institute of Microbiology and Epidemiology	2700989120	5024379	4745
2660238559	Bacteria	Permanent Draft	Genome sequencing as part of FDA-ARGOS: dAtabase for Regulatory Grade micrObial Sequences project	Vibrio parahaemolyticus 98-513-F52	Institute for Genome Sciences, University of Maryland School of Medicine, US Food and Drug Administration	2660238559	5173738	4833
2660237929	Bacteria	Permanent Draft	Genome sequencing of Vibrio parahaemolyticus strains for rapid detection foodborne illness outbreaks	Vibrio parahaemolyticus CFSAN001612	FDA/CFSAN	2660237929	5061179	5287
2695420493	Bacteria	Permanent Draft	Genome sequencing of Vibrio parahaemolyticus clinical isolates	Vibrio parahaemolyticus 10-4293	Health Canada	2695420493	5189028	4902
2529293204	Bacteria	Permanent Draft	Vibrio cholerae Genome sequencing project	Vibrio cholerae HC-59B1	University of Maryland School of Medicine	2529293204	3938783	3753
2675903402	Bacteria	Permanent Draft	Genome sequencing to investigate the diversity of Salmonella and Vibrio cholerae isolates	Vibrio cholerae sv. Ogawa A193	Wellcome Trust Sanger Institute	2675903402	3992073	3842
645058806	Bacteria	Permanent Draft	Vibrio cholerae RC9	Vibrio cholerae RC9	Los Alamos National Laboratory	645058806	4211011	3928
2645727666	Bacteria	Permanent Draft	Genome sequencing of Vibrio parahaemolyticus clinical strains from Canada	Vibrio parahaemolyticus 09.5357	Health Canada	2645727666	5167295	4794
2531839291	Bacteria	Permanent Draft	Genome sequence of Vibrio Cholerae O1	Vibrio cholerae O1 EDC-022	University of Maryland School of Medicine	2531839291	4054790	3821
2636415528	Bacteria	Permanent Draft	Genome sequencing of Vibrio cholerae strains - Yunnan Provincial Centre for Disease Control and Prevention	Vibrio cholerae YN2011004	Yunnan Provincial Centre for Disease Control and Prevention	2636415528	4055148	3716
2667527783	Bacteria	Permanent Draft	Genome sequencing of Vibrio metoecus and Vibrio cholerae strains co-occurring in the environment	Vibrio cholerae YB1A01	University of Alberta	2667527783	3876619	3492
2660238268	Bacteria	Permanent Draft	Genome sequencing of Vibrio parahaemolyticus strains for population analysis	Vibrio parahaemolyticus S170	State Key Laboratory of Pathogen and Biosecurity, Beijing Institute of Microbiology and Epidemiology	2660238268	5006021	4611
2671180513	Bacteria	Permanent Draft	Genome sequencing to investigate the diversity of Salmonella and Vibrio cholerae isolates	Vibrio cholerae sv. Ogawa 4519	Wellcome Trust Sanger Institute	2671180513	4007742	3651
2695420634	Bacteria	Permanent Draft	Genome sequencing to investigate the diversity of Salmonella and Vibrio cholerae isolates	Vibrio cholerae sv. Inaba A389	Wellcome Trust Sanger Institute	2695420634	4075312	4223
2667527627	Bacteria	Permanent Draft	Genome sequencing of Vibrio parahaemolyticus strains for population analysis	Vibrio parahaemolyticus S147	State Key Laboratory of Pathogen and Biosecurity, Beijing Institute of Microbiology and Epidemiology	2667527627	5048871	4779
2645727615	Bacteria	Finished	Food borne pathogens from South Korea - FORC, Seoul	Vibrio parahaemolyticus FORC_006	Food-borne Pathogen Omics Research Center (FORC)	2645727615	5094100	4765
2663763526	Bacteria	Permanent Draft	Genome sequencing of Vibrio parahaemolyticus strains for population analysis	Vibrio parahaemolyticus S005	State Key Laboratory of Pathogen and Biosecurity, Beijing Institute of Microbiology and Epidemiology	2663763526	4968790	4652
2660238667	Bacteria	Permanent Draft	Genome sequencing of Vibrio parahaemolyticus strains for population analysis	Vibrio parahaemolyticus S122	State Key Laboratory of Pathogen and Biosecurity, Beijing Institute of Microbiology and Epidemiology	2660238667	5022851	4684
2645727508	Bacteria	Permanent Draft	Genome sequencing of Vibrio alginolyticus strains	Vibrio alginolyticus UCD-32C	University of California, Davis	2645727508	5265269	4885
2695420368	Bacteria	Permanent Draft	Genome sequencing to investigate the diversity of Salmonella and Vibrio cholerae isolates	Vibrio cholerae sv. Inaba A219	Wellcome Trust Sanger Institute	2695420368	3955205	4507
2663762906	Bacteria	Permanent Draft	Genome sequencing of Vibrio parahaemolyticus strains for population analysis	Vibrio parahaemolyticus S021	State Key Laboratory of Pathogen and Biosecurity, Beijing Institute of Microbiology and Epidemiology	2663762906	5142580	4860
2713897111	Bacteria	Permanent Draft	Vibrio cholerae Genome sequencing - University of Florida	Vibrio cholerae 2012HC-19	University of Florida	2713897111	3986584	3631
2693429678	Bacteria	Permanent Draft	Genome sequencing to investigate the diversity of Salmonella and Vibrio cholerae isolates	Vibrio cholerae sv. Ogawa GP60	Wellcome Trust Sanger Institute	2693429678	3833730	3579
2671180602	Bacteria	Permanent Draft	Northeast New England Vibrio parahaemolyticus Genome sequencing	Vibrio parahaemolyticus CT4287	University of New Hampshire	2671180602	5228135	4922
2728369120	Bacteria	Permanent Draft	Vibrio cholerae strain:M1522 Genome sequencing	Vibrio cholerae M1399	Russian Research Anti-Plague Institute	2728369120	3984832	3977
2651869810	Bacteria	Finished	Vibrio cholerae O1 biovar El Tor strain:FJ147 Genome sequencing	Vibrio cholerae O1 biovar El Tor FJ147	ICDC	2651869810	4091935	3781
2713897110	Bacteria	Permanent Draft	Vibrio cholerae Genome sequencing - University of Florida	Vibrio cholerae 2012HC-18	University of Florida	2713897110	4001196	3651
2698536305	Bacteria	Permanent Draft	Comparative genomics of Vibrio cholerae from Haiti, Asia, and Africa	Vibrio cholerae O1 2009V-1116	Public Health Agency of Canada	2698536305	4001391	3634
2582580862	Bacteria	Permanent Draft	Genome sequence of Vibrio campbellii ATCC 25919	Vibrio harveyi ATCC 25919	University of Miyazaki	2582580862	5804286	5355
2695420831	Bacteria	Permanent Draft	Comparative genomics of Vibrio cholerae from Haiti, Asia, and Africa	Vibrio cholerae O1 3554-08	Public Health Agency of Canada	2695420831	4010930	3664
2693429721	Bacteria	Permanent Draft	Genome sequencing to investigate the diversity of Salmonella and Vibrio cholerae isolates	Vibrio cholerae sv. Ogawa A57	Wellcome Trust Sanger Institute	2693429721	4041179	5058
2690316057	Bacteria	Permanent Draft	Genome sequencing to investigate the diversity of Salmonella and Vibrio cholerae isolates	Vibrio cholerae sv. Ogawa PRL18	Wellcome Trust Sanger Institute	2690316057	3915623	4422
2721755831	Bacteria	Finished	Vibrio parahaemolyticus FORC_023 Genome sequencing	Vibrio parahaemolyticus FORC_023 378	Korea Research Institute of Bioscience and Biotechnology, Food-borne Pathogen Omics Research Center (FORC)	2721755831	5015214	4623
2724679809	Bacteria	Permanent Draft	Sequencing of Vibrio strains	Vibrio alginolyticus K04M3 (K04M3)	Goettingen Genomics Laboratory	2724679809	5674090	5267
2713897104	Bacteria	Permanent Draft	Vibrio cholerae Genome sequencing - University of Florida	Vibrio cholerae 2012HC-08	University of Florida	2713897104	4055408	3726
637000336	Bacteria	Finished	Vibrio vulnificus CMCP6	Vibrio vulnificus CMCP6	Chonnam National University	637000336	5126798	4665
2630968435	Bacteria	Permanent Draft	Vibrio parahaemolyticus project - NOAA Northwest Fisheries Science Center	Vibrio parahaemolyticus 3324	Northwest Fisheries Science Center, National Oceanic and Atmospheric Administration (NOAA)	2630968435	5098399	4799
2671180757	Bacteria	Permanent Draft	Genome sequencing to investigate the diversity of Salmonella and Vibrio cholerae isolates	Vibrio cholerae sv. Ogawa 1362	Wellcome Trust Sanger Institute	2671180757	4061942	3722
2693429672	Bacteria	Permanent Draft	Genome sequencing to investigate the diversity of Salmonella and Vibrio cholerae isolates	Vibrio cholerae sv. Inaba A483	Wellcome Trust Sanger Institute	2693429672	4025124	4577
2663762923	Bacteria	Permanent Draft	Genome sequencing of Vibrio parahaemolyticus strains for population analysis	Vibrio parahaemolyticus S044	State Key Laboratory of Pathogen and Biosecurity, Beijing Institute of Microbiology and Epidemiology	2663762923	4969504	4701
2698536606	Bacteria	Permanent Draft	Vibrio cholerae Genome sequencing - University of Florida	Vibrio cholerae 2010AA-143	University of Florida	2698536606	4005668	3669
2703718864	Bacteria	Permanent Draft	Genome sequencing of Vibrio parahaemolyticus clinical isolates from Canada	Vibrio parahaemolyticus sv. O5:KUT C146	Health Canada	2703718864	5212184	4895
2675903379	Bacteria	Permanent Draft	Genome sequencing of Vibrio parahaemolyticus strains for rapid detection foodborne illness outbreaks	Vibrio parahaemolyticus CFSAN007445	FDA/CFSAN	2675903379	4973111	5270
2636415464	Bacteria	Permanent Draft	Vibrio alginolyticus strain:BSW15 genome sequencing	Vibrio alginolyticus BSW15	University of Malaya	2636415464	5184023	4793
2529292819	Bacteria	Permanent Draft	Vibrio cholerae Genome sequencing project	Vibrio cholerae HC-33A2	University of Maryland School of Medicine	2529292819	4022874	3750
2609460014	Bacteria	Permanent Draft	Vibrio parahaemolyticus CFSAN001595	Vibrio parahaemolyticus CFSAN001595	U.S. Food and Drug Administration	2609460014	5069445	5173
2671180481	Bacteria	Permanent Draft	Genome sequencing of Vibrio parahaemolyticus strains for rapid detection foodborne illness outbreaks	Vibrio parahaemolyticus CFSAN007442	FDA/CFSAN	2671180481	4815291	5076
2627853759	Bacteria	Permanent Draft	Vibrio parahaemolyticus project - NOAA Northwest Fisheries Science Center	Vibrio parahaemolyticus EN9701121	Northwest Fisheries Science Center, National Oceanic and Atmospheric Administration (NOAA)	2627853759	5107306	5223
2531839294	Bacteria	Permanent Draft	Genome sequence of Vibrio Cholerae O1	Vibrio cholerae O1 EM-1536	University of Maryland School of Medicine	2531839294	4057504	3832
2630968912	Bacteria	Finished	Vibrio cholerae O1 biovar El Tor strain:I-1471 Genome sequencing	Vibrio cholerae O1 biovar El Tor I-1471	Irkutsk Antiplague Research Institute of Rospotrebnadzor	2630968912	3880863	3672
2634166207	Bacteria	Draft	Vibrio vulnificus V93D1V	Vibrio vulnificus V93D1V	University of Georgia	2634166207	4945382	4653
2700989393	Bacteria	Permanent Draft	Genome sequencing of pandemic clones of Vibrio parahaemolyticus strains from Chile	Vibrio parahaemolyticus ATC210	OMICS Solution	2700989393	5136577	4768
2563366579	Bacteria	Finished	Vibrio parahaemolyticus BB22OP Genome sequencing	Vibrio parahaemolyticus BB22OP	Virginia Polytechnic Institute and State University	2563366579	5103524	4689
2698536333	Bacteria	Permanent Draft	Genome sequencing to investigate the diversity of Salmonella and Vibrio cholerae isolates	Vibrio cholerae sv. Inaba A482	Wellcome Trust Sanger Institute	2698536333	4038440	4495
2660238066	Bacteria	Permanent Draft	Comparative genomics of Vibrio cholerae from Haiti, Asia, and Africa	Vibrio cholerae O1 2009V-1131	Public Health Agency of Canada	2660238066	3997881	3671
2657245026	Bacteria	Permanent Draft	Genome sequencing of foodborne Vibrio isolates from Canada	Vibrio parahaemolyticus HS-13-1	Health Canada	2657245026	5063960	4727
2630968485	Bacteria	Permanent Draft	Genome sequencing of Vibrio parahaemolyticus clinical strains from Canada	Vibrio parahaemolyticus T12739	Health Canada	2630968485	5037441	4776
2554235149	Bacteria	Permanent Draft	Genome sequences of Vibrio cholerae	Vibrio cholerae CP1113	CosmosID	2554235149	3925787	3548
2660238199	Bacteria	Permanent Draft	Genome sequencing of Vibrio parahaemolyticus strains for population analysis	Vibrio parahaemolyticus S081	State Key Laboratory of Pathogen and Biosecurity, Beijing Institute of Microbiology and Epidemiology	2660238199	5004628	4654
2695420488	Bacteria	Permanent Draft	Genome sequencing to investigate the diversity of Salmonella and Vibrio cholerae isolates	Vibrio cholerae sv. Ogawa 4552	Wellcome Trust Sanger Institute	2695420488	4028545	3680
2695420413	Bacteria	Permanent Draft	Genome sequencing to investigate the diversity of Salmonella and Vibrio cholerae isolates	Vibrio cholerae sv. Inaba A209	Wellcome Trust Sanger Institute	2695420413	3949879	4456
2698536653	Bacteria	Permanent Draft	Genome sequencing of Vibrio parahaemolyticus clinical isolates from Canada	Vibrio parahaemolyticus sv. O1:KUT W501	Health Canada	2698536653	4963903	4628
2695420517	Bacteria	Permanent Draft	Genome sequencing to investigate the diversity of Salmonella and Vibrio cholerae isolates	Vibrio cholerae sv. Ogawa 4121	Wellcome Trust Sanger Institute	2695420517	3944681	3597
2700989492	Bacteria	Permanent Draft	Genome sequencing of clinical isolates of Vibrio parahaemolyticus	Vibrio parahaemolyticus 10-7205	Health Canada	2700989492	5177467	4834
2700989122	Bacteria	Permanent Draft	Genome sequencing of Vibrio parahaemolyticus strains for population analysis	Vibrio parahaemolyticus S019	State Key Laboratory of Pathogen and Biosecurity, Beijing Institute of Microbiology and Epidemiology	2700989122	5037965	4712
2627853935	Bacteria	Permanent Draft	Whole Genome Sequencing of Four Closely Linked Vibrio vulnificus Isolates from the Biotype 1 Environmental Genotype	Vibrio vulnificus 99-796 DP-E7	Northwestern University	2627853935	4936028	4755
2690316163	Bacteria	Permanent Draft	Genome sequencing to investigate the diversity of Salmonella and Vibrio cholerae isolates	Vibrio cholerae sv. Ogawa MBRN14	Wellcome Trust Sanger Institute	2690316163	4007401	3649
2639762862	Bacteria	Permanent Draft	Genome sequencing of Vibrio alginolyticus strains	Vibrio alginolyticus UCD-30C	University of California, Davis	2639762862	5420069	5287
2663763247	Bacteria	Permanent Draft	Genome sequencing of Vibrio parahaemolyticus strains for population analysis	Vibrio parahaemolyticus S119	State Key Laboratory of Pathogen and Biosecurity, Beijing Institute of Microbiology and Epidemiology	2663763247	5144069	4829
2551306319	Bacteria	Permanent Draft	Whole genome sequencing of Vibrio cholerae strains	Vibrio cholerae VC4370	University of Malaya	2551306319	3988941	3638
2521172725	Bacteria	Permanent Draft	Vibrio cholerae Genome sequencing project	Vibrio cholerae HC-61A2	University of Maryland School of Medicine	2521172725	4000124	3714
2690315984	Bacteria	Permanent Draft	Genome sequencing of Vibrio parahaemolyticus strains for population analysis	Vibrio parahaemolyticus S162	State Key Laboratory of Pathogen and Biosecurity, Beijing Institute of Microbiology and Epidemiology	2690315984	4984588	4638
2663763305	Bacteria	Permanent Draft	Genome sequencing of Vibrio parahaemolyticus strains for rapid detection foodborne illness outbreaks	Vibrio parahaemolyticus CFSAN007431	FDA/CFSAN	2663763305	5046756	5438
2582580915	Bacteria	Permanent Draft	Vibrio cholerae E306	Vibrio cholerae E306	Chinese Academy of Science, Institute of Microbiology	2582580915	4164917	3835
2671181132	Bacteria	Permanent Draft	Genome sequencing of Vibrio parahaemolyticus clinical isolates from Canada	Vibrio parahaemolyticus sv. O4:KVIII A0EZ608	Health Canada	2671181132	5096832	4765
2636415586	Bacteria	Permanent Draft	Vibrio harveyi NBRC 15634 = ATCC 14126	Vibrio harveyi NBRC 15634	Center for Food Research and Development (CIAD)	2636415586	5602009	5273
2547132242	Bacteria	Permanent Draft	Vibrio vulnificus JY 1305	Vibrio vulnificus JY 1305	University of North Carolina, Charlotte	2547132242	4950327	4660
2703718879	Bacteria	Permanent Draft	Genome sequencing of Vibrio parahaemolyticus clinical isolates from Canada	Vibrio parahaemolyticus sv. O1:KUT 05-3133	Health Canada	2703718879	5022875	4686
2534682131	Bacteria	Permanent Draft	Vibrio cholerae Genome sequencing project	Vibrio cholerae HC-55A1	University of Maryland School of Medicine	2534682131	3925908	3794
2534681840	Bacteria	Permanent Draft	Vibrio cholerae Genome sequencing project	Vibrio cholerae HENC-02	University of Maryland School of Medicine	2534681840	5113216	6714
2571042187	Bacteria	Permanent Draft	Vibrio parahaemolyticus clinical isolates Chinese University of Hong Kong	Vibrio parahaemolyticus VIP4-0445	The Chinese University of Hong Kong	2571042187	4966579	6087
2703718888	Bacteria	Permanent Draft	Genome sequencing of Vibrio parahaemolyticus clinical isolates from Canada	Vibrio parahaemolyticus sv. O3:K6 F63267	Health Canada	2703718888	5121492	4743
2534682137	Bacteria	Permanent Draft	Vibrio cholerae Genome sequencing project	Vibrio cholerae HC-55C2	University of Maryland School of Medicine	2534682137	3944624	3746
2529292820	Bacteria	Permanent Draft	Vibrio cholerae Genome sequencing project	Vibrio cholerae HC-06A1	University of Maryland School of Medicine	2529292820	4028197	3773
2695420854	Bacteria	Permanent Draft	Genome sequencing to investigate the diversity of Salmonella and Vibrio cholerae isolates	Vibrio cholerae sv. Inaba A27	Wellcome Trust Sanger Institute	2695420854	3992825	3652
2728369054	Bacteria	Permanent Draft	Environmental Luminescent Bacteria sequencing	Vibrio harveyi MOR3	University of Cambridge	2728369054	5936222	5485
2675903639	Bacteria	Permanent Draft	Vibrio vulnificus NBRC 15645 = ATCC 27562	Vibrio vulnificus NBRC 15645	National Institute of Technology and Evaluation	2675903639	4815401	4369
2617271110	Bacteria	Permanent Draft	Vibrio cholerae strain:RND81 Genome sequencing	Vibrio cholerae RND81	Rostov Research Institute for Plague Control	2617271110	3956193	3682
2639762845	Bacteria	Permanent Draft	Whole Genome Sequencing of Four Closely Linked Vibrio vulnificus Isolates from the Biotype 1 Environmental Genotype	Vibrio vulnificus ATL 6-1306	Northwestern University	2639762845	4912806	4747
2657245557	Bacteria	Permanent Draft	Genome sequencing of Vibrio parahaemolyticus clinical isolates	Vibrio parahaemolyticus 10-4274	Health Canada	2657245557	5085668	4765
2713897105	Bacteria	Permanent Draft	Vibrio cholerae Genome sequencing - University of Florida	Vibrio cholerae 2012HC-11	University of Florida	2713897105	4007967	3649
2681813240	Bacteria	Permanent Draft	Genome sequencing to investigate the diversity of Salmonella and Vibrio cholerae isolates	Vibrio cholerae sv. Inaba MJ1485	Wellcome Trust Sanger Institute	2681813240	4104174	3948
2667528149	Bacteria	Permanent Draft	Genome sequencing of Vibrio parahaemolyticus strains for rapid detection foodborne illness outbreaks	Vibrio parahaemolyticus CFSAN007434	FDA/CFSAN	2667528149	5077687	5074
2724679123	Bacteria	Permanent Draft	Vibrio cholerae strain:M1522 Genome sequencing	Vibrio cholerae M988	Russian Research Anti-Plague Institute	2724679123	3974579	3892
2636416100	Bacteria	Permanent Draft	Vibrio cholerae 1587	Vibrio cholerae 1587	J. Craig Venter Institute (JCVI)	2636416100	4195855	3949
2681813244	Bacteria	Permanent Draft	Genome sequencing to investigate the diversity of Salmonella and Vibrio cholerae isolates	Vibrio cholerae sv. Ogawa 4536	Wellcome Trust Sanger Institute	2681813244	4018379	3673
2667528078	Bacteria	Permanent Draft	Genome sequencing of Vibrio parahaemolyticus strains for population analysis	Vibrio parahaemolyticus S039	State Key Laboratory of Pathogen and Biosecurity, Beijing Institute of Microbiology and Epidemiology	2667528078	4916973	4786
2671180824	Bacteria	Permanent Draft	Genome sequencing to investigate the diversity of Salmonella and Vibrio cholerae isolates	Vibrio cholerae sv. Inaba 6201	Wellcome Trust Sanger Institute	2671180824	4017713	3657
2547132186	Bacteria	Permanent Draft	Vibrio cholerae H1	Vibrio cholerae H1	Pacific Biosciences	2547132186	4089020	3742
647533244	Bacteria	Permanent Draft	Vibrio cholerae AM-19226	Vibrio cholerae sv. O39 AM-19226	J. Craig Venter Institute (JCVI)	647533244	4058057	3707
2634166413	Bacteria	Permanent Draft	Vibrio harveyi strain:VH2 genome sequencing	Vibrio harveyi VH2	University of Copenhagen	2634166413	5685755	5183
2639762965	Bacteria	Permanent Draft	Genome sequencing of Vibrio alginolyticus strains	Vibrio alginolyticus UCD-53C	University of California, Davis	2639762965	5204467	4846
2657245618	Bacteria	Permanent Draft	Genome sequencing of Vibrio metoecus and Vibrio cholerae strains co-occurring in the environment	Vibrio cholerae YB2G01	University of Alberta	2657245618	4032885	3717
2609460325	Bacteria	Permanent Draft	Vibrio cholerae InDRE 3140 Genome sequencing	Vibrio cholerae InDRE 3140	Instituto de Diagnostico y Referencia Epidemiologico	2609460325	4017985	4285
640963005	Bacteria	Permanent Draft	Vibrio cholerae B33	Vibrio cholerae B33	J. Craig Venter Institute (JCVI)	640963005	4026835	3758
2531839020	Bacteria	Permanent Draft	Vibrio cholerae Genome sequencing project	Vibrio cholerae HE-09	University of Maryland School of Medicine	2531839020	3823808	3624
2713896800	Bacteria	Permanent Draft	Vibrio cholerae O1 Genome sequencing and assembly	Vibrio cholerae EC-051	University of maryland	2713896800	4045563	3727
2713897113	Bacteria	Permanent Draft	Vibrio cholerae Genome sequencing - University of Florida	Vibrio cholerae 2012HC-22	University of Florida	2713897113	3992193	3656
2657245635	Bacteria	Permanent Draft	Genome sequencing of Vibrio parahaemolyticus strains for rapid detection foodborne illness outbreaks	Vibrio parahaemolyticus CFSAN007452	FDA/CFSAN	2657245635	5009638	5315
2660237940	Bacteria	Permanent Draft	Genome sequencing of pandemic clones of Vibrio parahaemolyticus strains from Chile	Vibrio parahaemolyticus PMC58.7	OMICS Solution	2660237940	5162709	4796
2529292821	Bacteria	Permanent Draft	Vibrio cholerae Genome sequencing project	Vibrio cholerae HC-17A1	University of Maryland School of Medicine	2529292821	4169997	4236
2657244934	Bacteria	Permanent Draft	Genome sequencing of Vibrio parahaemolyticus strains for population analysis	Vibrio parahaemolyticus S068	State Key Laboratory of Pathogen and Biosecurity, Beijing Institute of Microbiology and Epidemiology	2657244934	5078814	4719
2695420460	Bacteria	Permanent Draft	Genome sequencing of Vibrio parahaemolyticus clinical isolates	Vibrio parahaemolyticus 10-4248	Health Canada	2695420460	5075865	4740
2698536597	Bacteria	Permanent Draft	Genome sequencing of Vibrio parahaemolyticus clinical isolates from Canada	Vibrio parahaemolyticus sv. O3:KUT A5Z853	Health Canada	2698536597	5141933	4755
2585427845	Bacteria	Permanent Draft	Vibrio cholerae M29	Vibrio cholerae M29	Russian Research Anti-Plague Institute	2585427845	3951052	3970
2660238624	Bacteria	Permanent Draft	Genome sequencing of Vibrio parahaemolyticus strains for population analysis	Vibrio parahaemolyticus S025	State Key Laboratory of Pathogen and Biosecurity, Beijing Institute of Microbiology and Epidemiology	2660238624	5133463	4764
2693429589	Bacteria	Permanent Draft	Genome sequencing to investigate the diversity of Salmonella and Vibrio cholerae isolates	Vibrio cholerae sv. Inaba A32	Wellcome Trust Sanger Institute	2693429589	3998450	3662
2529293208	Bacteria	Permanent Draft	Vibrio cholerae Genome sequencing project	Vibrio cholerae HC-68A1	University of Maryland School of Medicine	2529293208	4024476	3793
2531839025	Bacteria	Permanent Draft	Vibrio cholerae Genome sequencing project	Vibrio cholerae HE-62A1	University of Maryland School of Medicine	2531839025	4037522	3793
2713896742	Bacteria	Permanent Draft	Northeast New England Vibrio parahaemolyticus Genome sequencing	Vibrio parahaemolyticus MAVP-45	University of New Hampshire	2713896742	5110941	4782
2554235151	Bacteria	Permanent Draft	Genome sequences of Vibrio cholerae	Vibrio cholerae CP1111	CosmosID	2554235151	3927492	3551
2663762866	Bacteria	Permanent Draft	Genome sequencing of Vibrio parahaemolyticus strains for population analysis	Vibrio parahaemolyticus S100	State Key Laboratory of Pathogen and Biosecurity, Beijing Institute of Microbiology and Epidemiology	2663762866	4979793	4636
2663763483	Bacteria	Permanent Draft	Genome sequencing to analyse the diversity of marine isolates in the genus Vibrio	Vibrio harveyi 823TEZ1	University of Miyazaki	2663763483	5708073	5279
2690316235	Bacteria	Permanent Draft	Genome sequencing to investigate the diversity of Salmonella and Vibrio cholerae isolates	Vibrio cholerae sv. Inaba 7684	Wellcome Trust Sanger Institute	2690316235	4008880	3892
2534682218	Bacteria	Permanent Draft	Vibrio cholerae genome sequencing project	Vibrio cholerae CP1035	University of Maryland School of Medicine	2534682218	3934037	3822
2703718881	Bacteria	Permanent Draft	Genome sequencing of Vibrio parahaemolyticus clinical isolates from Canada	Vibrio parahaemolyticus sv. O1:KUT 09-4665	Health Canada	2703718881	5169946	4821
2671180666	Bacteria	Permanent Draft	Genome sequencing of Vibrio parahaemolyticus strains for population analysis	Vibrio parahaemolyticus S034	State Key Laboratory of Pathogen and Biosecurity, Beijing Institute of Microbiology and Epidemiology	2671180666	5095132	4748
2534682221	Bacteria	Permanent Draft	Vibrio cholerae genome sequencing project	Vibrio cholerae CP1050	University of Maryland School of Medicine	2534682221	4018644	3832
2681813323	Bacteria	Permanent Draft	Genome sequencing of Vibrio parahaemolyticus clinical isolates from Canada	Vibrio parahaemolyticus sv. O11:KUT 04-2192	Health Canada	2681813323	5245730	4920
2563367210	Bacteria	Permanent Draft	Comparative Genomics of Vibrio parahaemolyticus	Vibrio parahaemolyticus 605	University of Maryland School of Medicine	2563367210	5147903	4899
2690316338	Bacteria	Permanent Draft	Genome sequencing to investigate the diversity of Salmonella and Vibrio cholerae isolates	Vibrio cholerae sv. Ogawa A109	Wellcome Trust Sanger Institute	2690316338	3993668	4875
2663763315	Bacteria	Permanent Draft	Genome sequencing of Vibrio metoecus and Vibrio cholerae strains co-occurring in the environment	Vibrio cholerae YB2G07	University of Alberta	2663763315	3941216	3580
2571042309	Bacteria	Permanent Draft	genome sequence of Vibrio campbellii 200612B	Vibrio campbellii 200612B	University of Miyazaki	2571042309	5828972	5447
2700989454	Bacteria	Permanent Draft	Genome sequencing to analyse the diversity of marine isolates in the genus Vibrio	Vibrio campbellii 151112C	University of Miyazaki	2700989454	5726438	5239
2681813239	Bacteria	Permanent Draft	Genome sequencing to investigate the diversity of Salmonella and Vibrio cholerae isolates	Vibrio cholerae sv. Inaba A4	Wellcome Trust Sanger Institute	2681813239	3942645	3601
2667527830	Bacteria	Permanent Draft	Genome sequencing of foodborne Vibrio isolates from Canada	Vibrio parahaemolyticus ISF-29-3	Health Canada	2667527830	5345715	5002
2713897095	Bacteria	Permanent Draft	Vibrio cholerae Genome sequencing - University of Florida	Vibrio cholerae 2010AA-151	University of Florida	2713897095	4001410	3656
2660238514	Bacteria	Permanent Draft	Genome sequencing of Vibrio parahaemolyticus strains for population analysis	Vibrio parahaemolyticus S108	State Key Laboratory of Pathogen and Biosecurity, Beijing Institute of Microbiology and Epidemiology	2660238514	5007281	4714
647000332	Bacteria	Permanent Draft	Vibrio alginolyticus 40B	Vibrio alginolyticus 40B	Laboratorio Nacional de Computacao Cientifica	647000332	5144683	4491
2531839196	Bacteria	Permanent Draft	Vibrio cholerae Genome sequencing project	Vibrio cholerae HC-46A1	University of Maryland School of Medicine	2531839196	4120976	3920
2700989524	Bacteria	Permanent Draft	Genome sequencing of clinical isolates of Vibrio parahaemolyticus	Vibrio parahaemolyticus 09-3218	Health Canada	2700989524	5182915	4837
2698536556	Bacteria	Permanent Draft	Genome sequencing of Vibrio parahaemolyticus clinical isolates from Canada	Vibrio parahaemolyticus sv. O4:KII A1EZ679	Health Canada	2698536556	5110204	4783
2534681748	Bacteria	Permanent Draft	Vibrio cholerae Genome sequencing project	Vibrio cholerae HC-50A1	University of Maryland School of Medicine	2534681748	3929723	3783
2667528124	Bacteria	Permanent Draft	Genome sequencing of Vibrio parahaemolyticus strains for rapid detection foodborne illness outbreaks	Vibrio parahaemolyticus CFSAN006131	FDA/CFSAN	2667528124	4963414	5250
2636415491	Bacteria	Permanent Draft	Vibrio parahaemolyticus strain:ATCC 17802 Genome sequencing	Vibrio parahaemolyticus ATCC 17802	Huazhong Agricultural University	2636415491	5067729	4685
2695420391	Bacteria	Permanent Draft	Genome sequencing of Vibrio parahaemolyticus clinical isolates	Vibrio parahaemolyticus 10-4288	Health Canada	2695420391	5095661	4768
2700989119	Bacteria	Permanent Draft	Genome sequencing of Vibrio parahaemolyticus strains for population analysis	Vibrio parahaemolyticus S046	State Key Laboratory of Pathogen and Biosecurity, Beijing Institute of Microbiology and Epidemiology	2700989119	5080661	4854
2645727862	Bacteria	Permanent Draft	Vibrio parahaemolyticus strain:VPA-67 Genome sequencing	Vibrio parahaemolyticus VPA-67	Karnataka Veterinary, Animal and Fisheries Sciences University	2645727862	4679746	7884
2534681751	Bacteria	Permanent Draft	Vibrio cholerae Genome sequencing project	Vibrio cholerae HC-41A1	University of Maryland School of Medicine	2534681751	4016592	3848
2663762864	Bacteria	Permanent Draft	Genome sequencing of Vibrio parahaemolyticus strains for population analysis	Vibrio parahaemolyticus S036	State Key Laboratory of Pathogen and Biosecurity, Beijing Institute of Microbiology and Epidemiology	2663762864	4986660	4624
2636415770	Bacteria	Permanent Draft	Vibrio campbellii strain:UMTGB204 Genome sequencing	Vibrio campbellii UMTGB204	Monash University Malaysia	2636415770	5652224	5198
2706794579	Bacteria	Permanent Draft	Vibrio cholerae genome	Vibrio cholerae O1 bv. El Tor N16961 G_298 Guinea	Research Unit on Emerging Infectious and Tropical Diseases ( URMITE )	2706794579	4003500	4021
2663763480	Bacteria	Permanent Draft	Genome sequencing of foodborne Vibrio isolates from Canada	Vibrio parahaemolyticus RM-17-6	Health Canada	2663763480	5229844	4871
2711768113	Bacteria	Finished	Vibrio cholerae Genome sequencing - University of Florida	Vibrio cholerae 2010AA-142	University of Florida	2711768113	3996002	3652
2627853965	Bacteria	Permanent Draft	Vibrio cholerae O1 bv. El Tor projects	Vibrio cholerae P19623	Russian Association of reproductive infections (RARI)	2627853965	4011922	4011
2671180911	Bacteria	Permanent Draft	Genome sequencing to investigate the diversity of Salmonella and Vibrio cholerae isolates	Vibrio cholerae sv. Inaba A49	Wellcome Trust Sanger Institute	2671180911	3980366	4199
2534681756	Bacteria	Permanent Draft	Vibrio cholerae Genome sequencing project	Vibrio cholerae HC-39A1	University of Maryland School of Medicine	2534681756	4016773	3791
2563367198	Bacteria	Permanent Draft	Comparative Genomics of Vibrio parahaemolyticus	Vibrio parahaemolyticus IDH02189	University of Maryland School of Medicine	2563367198	5092302	4908
2690315728	Bacteria	Permanent Draft	Genome sequencing as part of FDA-ARGOS: dAtabase for Regulatory Grade micrObial Sequences project	Vibrio vulnificus ATCC 29307	US Food and Drug Administration, Institute for Genome Sciences, University of Maryland School of Medicine	2690315728	5048251	4635
2600255089	Bacteria	Permanent Draft	Comparative Genomics of Vibrio parahaemolyticus	Vibrio parahaemolyticus VPTS-2009	University of Maryland School of Medicine	2600255089	5074863	4685
2671180909	Bacteria	Permanent Draft	Genome sequencing of Vibrio parahaemolyticus clinical isolates from Canada	Vibrio parahaemolyticus sv. O1:KUT A4EZ927	Health Canada	2671180909	5104589	4740
2531839298	Bacteria	Permanent Draft	Genome sequence of Vibrio Cholerae O1	Vibrio cholerae O1 EM-1626	University of Maryland School of Medicine	2531839298	4057203	3830
2657244965	Bacteria	Permanent Draft	Genome sequencing of Vibrio parahaemolyticus strains for population analysis	Vibrio parahaemolyticus S118	State Key Laboratory of Pathogen and Biosecurity, Beijing Institute of Microbiology and Epidemiology	2657244965	5077435	4732
2563367192	Bacteria	Permanent Draft	Comparative Genomics of Vibrio parahaemolyticus	Vibrio parahaemolyticus VP2007-007	University of Maryland School of Medicine	2563367192	5041389	5778
2502171160	Bacteria	Permanent Draft	Vibrio cholerae O1 Inaba G4222	Vibrio cholerae O1 Inaba G4222 (Draft chromosomes)	Council for Scientific and Industrial Research (CSIR), South Africa	2502171160	4175018	3886
2663762998	Bacteria	Permanent Draft	Genome sequencing of Vibrio parahaemolyticus strains for population analysis	Vibrio parahaemolyticus S048	State Key Laboratory of Pathogen and Biosecurity, Beijing Institute of Microbiology and Epidemiology	2663762998	5163351	4817
2667527855	Bacteria	Permanent Draft	Comparative genomics of Vibrio cholerae from Haiti, Asia, and Africa	Vibrio cholerae O1 2011V-1021	Public Health Agency of Canada	2667527855	4001382	3646
2663762860	Bacteria	Permanent Draft	Genome sequencing of foodborne Vibrio isolates from Canada	Vibrio parahaemolyticus S487-4	Health Canada	2663762860	5149089	4851
2690316017	Bacteria	Permanent Draft	Genome sequencing of Vibrio parahaemolyticus strains for population analysis	Vibrio parahaemolyticus S017	State Key Laboratory of Pathogen and Biosecurity, Beijing Institute of Microbiology and Epidemiology	2690316017	5133790	4767
2713896741	Bacteria	Permanent Draft	Northeast New England Vibrio parahaemolyticus Genome sequencing	Vibrio parahaemolyticus MAVP-M	University of New Hampshire	2713896741	5143034	4785
2630968975	Bacteria	Permanent Draft	Vibrio cholerae O1 biovar classical strain Dakka 35 ToxT Genome sequencing	Vibrio cholerae D-35	Russian Research Anti-plague Institute "Microbe"	2630968975	4010503	3861
2690316126	Bacteria	Permanent Draft	Genome sequencing of Vibrio parahaemolyticus strains for population analysis	Vibrio parahaemolyticus S001	State Key Laboratory of Pathogen and Biosecurity, Beijing Institute of Microbiology and Epidemiology	2690316126	4975457	4713
2690316033	Bacteria	Permanent Draft	Genome sequencing of Vibrio parahaemolyticus strains for population analysis	Vibrio parahaemolyticus S078	State Key Laboratory of Pathogen and Biosecurity, Beijing Institute of Microbiology and Epidemiology	2690316033	5058324	4723
2693429552	Bacteria	Permanent Draft	Genome sequencing to investigate the diversity of Salmonella and Vibrio cholerae isolates	Vibrio cholerae sv. Inaba A61	Wellcome Trust Sanger Institute	2693429552	3955854	3813
2681813179	Bacteria	Permanent Draft	Genome sequencing of Vibrio parahaemolyticus clinical isolates	Vibrio parahaemolyticus 10-4298	Health Canada	2681813179	5216549	4872
2563367193	Bacteria	Permanent Draft	Vibrio parahaemolyticus 10296	Vibrio parahaemolyticus 10296	University of Maryland School of Medicine	2563367193	5101141	5109
648276755	Bacteria	Permanent Draft	Vibrio parahaemolyticus AN-5034	Vibrio parahaemolyticus AN-5034	J. Craig Venter Institute (JCVI)	648276755	5199902	4944
2537561651	Bacteria	Permanent Draft	Genome sequence of Vibrio Cholerae O1	Vibrio cholerae O1 NHCC-008D	University of Maryland School of Medicine	2537561651	3974992	3793
2690316102	Bacteria	Permanent Draft	Genome sequencing to investigate the diversity of Salmonella and Vibrio cholerae isolates	Vibrio cholerae sv. Ogawa A316	Wellcome Trust Sanger Institute	2690316102	4123704	5184
2660238080	Bacteria	Permanent Draft	Genome sequencing of Vibrio parahaemolyticus strains for population analysis	Vibrio parahaemolyticus S062	State Key Laboratory of Pathogen and Biosecurity, Beijing Institute of Microbiology and Epidemiology	2660238080	5015916	4709
640963021	Bacteria	Permanent Draft	Vibrio cholerae genome sequencing	Vibrio cholerae MZO-3	J. Craig Venter Institute (JCVI)	640963021	4146039	3573
2660237998	Bacteria	Permanent Draft	Genome sequencing of Vibrio parahaemolyticus strains for rapid detection foodborne illness outbreaks	Vibrio parahaemolyticus CFSAN007454	FDA/CFSAN	2660237998	4857658	5328
2690316077	Bacteria	Permanent Draft	Genome sequencing to investigate the diversity of Salmonella and Vibrio cholerae isolates	Vibrio cholerae sv. Ogawa 4122	Wellcome Trust Sanger Institute	2690316077	3634818	3638
2695420800	Bacteria	Permanent Draft	Genome sequencing to investigate the diversity of Salmonella and Vibrio cholerae isolates	Vibrio cholerae sv. Inaba A487(1)	Wellcome Trust Sanger Institute	2695420800	4014317	3662
645058798	Bacteria	Permanent Draft	Vibrio cholerae sv Inaba 12129(1)	Vibrio cholerae sv. Inaba 12129(1)	Los Alamos National Laboratory	645058798	3969506	3684
2681813322	Bacteria	Permanent Draft	Genome sequencing of Vibrio parahaemolyticus clinical isolates from Canada	Vibrio parahaemolyticus sv. O1:K58 09-4662	Health Canada	2681813322	5176120	4816
2700989395	Bacteria	Permanent Draft	Genome sequencing of foodborne Vibrio isolates from Canada	Vibrio parahaemolyticus RM-13-3	Health Canada	2700989395	5218889	4891
2693429684	Bacteria	Permanent Draft	Genome sequencing of Vibrio metoecus and Vibrio cholerae strains co-occurring in the environment	Vibrio cholerae YB5A06	University of Alberta	2693429684	3886853	3504
2695420647	Bacteria	Permanent Draft	Genome sequencing to investigate the diversity of Salmonella and Vibrio cholerae isolates	Vibrio cholerae sv. Ogawa 4600	Wellcome Trust Sanger Institute	2695420647	4025798	3681
2703718882	Bacteria	Permanent Draft	Genome sequencing of Vibrio parahaemolyticus clinical isolates from Canada	Vibrio parahaemolyticus sv. O5:K18 A0EZ664	Health Canada	2703718882	5151804	4779
2695420839	Bacteria	Permanent Draft	Genome sequencing of Vibrio parahaemolyticus strains for population analysis	Vibrio parahaemolyticus S088	State Key Laboratory of Pathogen and Biosecurity, Beijing Institute of Microbiology and Epidemiology	2695420839	5029343	4686
2713897065	Bacteria	Permanent Draft	Vibrio parahaemolyticus Genome sequencing	Vibrio parahaemolyticus NCKU_TN_S02	National Cheng Kung University	2713897065	5377454	5034
2645727524	Bacteria	Permanent Draft	Vibrio parahaemolyticus strain:Vp152 genome sequencing and assembly	Vibrio parahaemolyticus Vp152	University of Malaya	2645727524	4945395	4848
2703718866	Bacteria	Permanent Draft	Genome sequencing of Vibrio parahaemolyticus clinical isolates from Canada	Vibrio parahaemolyticus sv. O1:K56 C148	Health Canada	2703718866	5065366	4735
2671180981	Bacteria	Permanent Draft	Genome sequencing to investigate the diversity of Salmonella and Vibrio cholerae isolates	Vibrio cholerae sv. Inaba 4670	Wellcome Trust Sanger Institute	2671180981	3655296	3762
2700989451	Bacteria	Permanent Draft	Genome sequencing to analyse the diversity of marine isolates in the genus Vibrio	Vibrio campbellii 051011G	University of Miyazaki	2700989451	5738419	5308
2531839024	Bacteria	Permanent Draft	Vibrio cholerae Genome sequencing project	Vibrio cholerae HE-47A1	University of Maryland School of Medicine	2531839024	4021767	3831
2703718889	Bacteria	Permanent Draft	Genome sequencing of Vibrio parahaemolyticus clinical isolates from Canada	Vibrio parahaemolyticus sv. O4:KUT H64024	Health Canada	2703718889	5080527	4744
2657245694	Bacteria	Permanent Draft	Genome sequencing of Vibrio metoecus and Vibrio cholerae strains co-occurring in the environment	Vibrio cholerae YB7A06	University of Alberta	2657245694	3880927	3501
2695420491	Bacteria	Permanent Draft	Genome sequencing of pandemic clones of Vibrio parahaemolyticus strains from Chile	Vibrio parahaemolyticus PMC48	OMICS Solution	2695420491	5138290	4750
2541047528	Bacteria	Permanent Draft	Vibrio cholerae 4260B	Vibrio cholerae 4260B	International Vaccine Institute	2541047528	4039222	3766
2724679124	Bacteria	Permanent Draft	Vibrio cholerae strain:M1522 Genome sequencing	Vibrio cholerae M1522	Russian Research Anti-Plague Institute	2724679124	3944151	4114
2534682129	Bacteria	Permanent Draft	Vibrio cholerae Genome sequencing project	Vibrio cholerae HC-57A2	University of Maryland School of Medicine	2534682129	4018246	3815
2703719346	Bacteria	Permanent Draft	Genome sequencing of foodborne Vibrio isolates from Canada	Vibrio parahaemolyticus S383-6	Health Canada	2703719346	5086453	4766
2563367199	Bacteria	Permanent Draft	Comparative Genomics of Vibrio parahaemolyticus	Vibrio parahaemolyticus IDH02640	University of Maryland School of Medicine	2563367199	5203790	5149
640963020	Bacteria	Permanent Draft	Vibrio cholerae 1587	Vibrio cholerae 1587	J. Craig Venter Institute (JCVI)	640963020	4137501	3871
2660238049	Bacteria	Permanent Draft	Genome sequencing of Vibrio parahaemolyticus strains for rapid detection foodborne illness outbreaks	Vibrio parahaemolyticus CFSAN007446	FDA/CFSAN	2660238049	4960475	5059
2684622588	Bacteria	Permanent Draft	Vibrio cholerae Genome sequencing - University of Florida	Vibrio cholerae 2010AA-145	University of Florida	2684622588	3999293	3655
2690316341	Bacteria	Permanent Draft	Genome sequencing to investigate the diversity of Salmonella and Vibrio cholerae isolates	Vibrio cholerae sv. Inaba A31	Wellcome Trust Sanger Institute	2690316341	3998790	3666
2537562149	Bacteria	Permanent Draft	Vibrio cholerae Genome sequencing project	Vibrio cholerae HC-17A2	University of Maryland School of Medicine	2537562149	4027162	3796
2671181000	Bacteria	Permanent Draft	Genome sequencing to investigate the diversity of Salmonella and Vibrio cholerae isolates	Vibrio cholerae sv. Ogawa IDHO1_726	Wellcome Trust Sanger Institute	2671181000	4007829	3772
2681813242	Bacteria	Permanent Draft	Genome sequencing to investigate the diversity of Salmonella and Vibrio cholerae isolates	Vibrio cholerae sv. Inaba A232	Wellcome Trust Sanger Institute	2681813242	4008826	4717
2657245024	Bacteria	Permanent Draft	Genome sequencing of Vibrio parahaemolyticus strains for population analysis	Vibrio parahaemolyticus S095	State Key Laboratory of Pathogen and Biosecurity, Beijing Institute of Microbiology and Epidemiology	2657245024	5028428	4741
2690316170	Bacteria	Permanent Draft	Genome sequencing of Vibrio parahaemolyticus strains for population analysis	Vibrio parahaemolyticus S173	State Key Laboratory of Pathogen and Biosecurity, Beijing Institute of Microbiology and Epidemiology	2690316170	4883021	4533
2695420636	Bacteria	Permanent Draft	Genome sequencing to investigate the diversity of Salmonella and Vibrio cholerae isolates	Vibrio cholerae sv. Inaba A76	Wellcome Trust Sanger Institute	2695420636	4007383	3795
2684622551	Bacteria	Permanent Draft	Vibrio campbellii Genome sequencing	Vibrio campbellii E1	Naval Research Laboratory	2684622551	5111918	4826
2636416107	Bacteria	Permanent Draft	Vibrio cholerae 2740-80	Vibrio cholerae 2740-80	J. Craig Venter Institute (JCVI)	2636416107	4025574	3726
2562617059	Bacteria	Permanent Draft	Vibrio cholerae RC385	Vibrio cholerae sv. O135 RC385	J. Craig Venter Institute (JCVI)	2562617059	4120133	3765
2690316306	Bacteria	Permanent Draft	Genome sequencing to investigate the diversity of Salmonella and Vibrio cholerae isolates	Vibrio cholerae sv. Inaba GP152	Wellcome Trust Sanger Institute	2690316306	3956578	3630
2703718883	Bacteria	Permanent Draft	Genome sequencing of Vibrio parahaemolyticus clinical isolates from Canada	Vibrio parahaemolyticus sv. O4:KUT A2EZ715	Health Canada	2703718883	5103078	4781
2537561656	Bacteria	Permanent Draft	Genome sequence of Vibrio Cholerae O1	Vibrio cholerae O1 EC-0009	University of Maryland School of Medicine	2537561656	4032693	3768
2695420700	Bacteria	Permanent Draft	Genome sequencing to investigate the diversity of Salmonella and Vibrio cholerae isolates	Vibrio cholerae sv. Ogawa 4593	Wellcome Trust Sanger Institute	2695420700	4026239	3687
2529292825	Bacteria	Permanent Draft	Vibrio cholerae Genome sequencing project	Vibrio cholerae HC-28A1	University of Maryland School of Medicine	2529292825	4027641	3759
2671180822	Bacteria	Permanent Draft	Vibrio campbellii Genome sequencing	Vibrio campbellii CAIM115	Naval Research Laboratory	2671180822	5561937	5205
2695420449	Bacteria	Permanent Draft	Genome sequencing of Vibrio metoecus and Vibrio cholerae strains co-occurring in the environment	Vibrio cholerae YB6A06	University of Alberta	2695420449	3883846	3479
2671180887	Bacteria	Permanent Draft	Genome sequencing of Vibrio parahaemolyticus clinical isolates from Canada	Vibrio parahaemolyticus sv. O4:KII M59787	Health Canada	2671180887	5076618	4738
2648501160	Bacteria	Finished	Vibrio cholerae strain:TSY216 genome sequencing	Vibrio cholerae TSY216 (unscreened)	Osaka University	2648501160	5000494	4870
2693429633	Bacteria	Permanent Draft	Genome sequencing to investigate the diversity of Salmonella and Vibrio cholerae isolates	Vibrio cholerae sv. Ogawa GP140	Wellcome Trust Sanger Institute	2693429633	3887866	3777
2675903529	Bacteria	Permanent Draft	Genome sequencing of Vibrio parahaemolyticus clinical isolates from Canada	Vibrio parahaemolyticus sv. O5:K17 A3EZ936	Health Canada	2675903529	5245252	4953
640963006	Bacteria	Permanent Draft	Vibrio cholerae NCTC 8457	Vibrio cholerae NCTC 8457	J. Craig Venter Institute (JCVI)	640963006	4063388	4068
2529292739	Bacteria	Permanent Draft	Vibrio cholerae Genome sequencing project	Vibrio cholerae HC-41B1	University of Maryland School of Medicine	2529292739	3887871	3677
2724679826	Bacteria	Permanent Draft	Sequencing of Vibrio strains	Vibrio alginolyticus K09K1 (K09K1)	Goettingen Genomics Laboratory	2724679826	5362829	4934
2551306303	Bacteria	Permanent Draft	Whole genome sequencing of Vibrio cholerae strains	Vibrio cholerae VC35	University of Malaya	2551306303	3914529	3534
2690316056	Bacteria	Permanent Draft	Genome sequencing to investigate the diversity of Salmonella and Vibrio cholerae isolates	Vibrio cholerae sv. Ogawa GP106	Wellcome Trust Sanger Institute	2690316056	3815952	4213
2711768103	Bacteria	Permanent Draft	Vibrio campbellii Genome sequencing	Vibrio campbellii 9078-83	Naval Research Laboratory	2711768103	2735150	3532
2695420748	Bacteria	Permanent Draft	Genome sequencing to investigate the diversity of Salmonella and Vibrio cholerae isolates	Vibrio cholerae sv. Ogawa A46	Wellcome Trust Sanger Institute	2695420748	4000943	3745
2695420577	Bacteria	Permanent Draft	Genome sequencing to investigate the diversity of Salmonella and Vibrio cholerae isolates	Vibrio cholerae sv. Inaba 1346	Wellcome Trust Sanger Institute	2695420577	4067584	3722
2537561518	Bacteria	Permanent Draft	Vibrio cholerae Genome sequencing project	Vibrio cholerae HC-81A1	University of Maryland School of Medicine	2537561518	4084020	3846
2636416101	Bacteria	Permanent Draft	Vibrio cholerae genome sequencing	Vibrio cholerae sv. O14 MZO-2	J. Craig Venter Institute (JCVI)	2636416101	3947824	3605
2579778813	Bacteria	Permanent Draft	Genome sequence of Vibrio campbellii NBRC 15631	Vibrio campbellii CAIM 519	University of Miyazaki	2579778813	5109821	4828
2537561802	Bacteria	Permanent Draft	Genome sequence of Vibrio Cholerae O1	Vibrio cholerae O1 PCS-023	University of Maryland School of Medicine	2537561802	4035812	3817
2534682216	Bacteria	Permanent Draft	Vibrio cholerae Genome sequencing project	Vibrio cholerae HFU-02	University of Maryland School of Medicine	2534682216	4031068	3794
2531839209	Bacteria	Permanent Draft	Genome sequence of Vibrio Cholerae O1	Vibrio cholerae O1 95412	University of Maryland School of Medicine	2531839209	4033701	3863
2660238622	Bacteria	Permanent Draft	Genome sequencing as part of FDA-ARGOS: dAtabase for Regulatory Grade micrObial Sequences project	Vibrio parahaemolyticus sv. O1 10329	Institute for Genome Sciences, University of Maryland School of Medicine, US Food and Drug Administration	2660238622	5149046	4855
641380451	Bacteria	Permanent Draft	Vibrio campbellii AND4	Vibrio campbellii AND4	J. Craig Venter Institute (JCVI)	641380451	4255798	4034
2695420757	Bacteria	Permanent Draft	Genome sequencing to investigate the diversity of Salmonella and Vibrio cholerae isolates	Vibrio cholerae sv. Inaba A29	Wellcome Trust Sanger Institute	2695420757	3996505	3668
2671180256	Bacteria	Permanent Draft	Genome sequencing to investigate the diversity of Salmonella and Vibrio cholerae isolates	Vibrio cholerae sv. Inaba 4113	Wellcome Trust Sanger Institute	2671180256	3923186	3573
2703718896	Bacteria	Permanent Draft	Genome sequencing of Vibrio parahaemolyticus clinical isolates from Canada	Vibrio parahaemolyticus sv. O4:KII A2EZ523	Health Canada	2703718896	5093534	4767
2531839295	Bacteria	Permanent Draft	Genome sequence of Vibrio Cholerae O1	Vibrio cholerae O1 AG-7404	University of Maryland School of Medicine	2531839295	3919670	3645
2657245522	Bacteria	Permanent Draft	Genome sequencing of Vibrio parahaemolyticus strains for population analysis	Vibrio parahaemolyticus S042	State Key Laboratory of Pathogen and Biosecurity, Beijing Institute of Microbiology and Epidemiology	2657245522	5035296	4888
2728369581	Bacteria	Permanent Draft	Whole genome sequencing of Vibrio alginolyticus carrying SXT/ICE isolated from Fungia danai	Vibrio alginolyticus ANC4-19	Institute of Life Sciences	2728369581	5142882	4808
2651869759	Bacteria	Permanent Draft	Identification and characterization of a novel AHPND Vibrio strain from Vietnam	Vibrio harveyi KC13.17.5	Laboratory of Genome Science, Graduate School of Marine Science and Technology, Tokyo University of Marine Science and Technology	2651869759	5792751	5323
2547132113	Bacteria	Permanent Draft	Vibrio cholerae O1 str. Amazonia	Vibrio cholerae O1 Amazonia	Federal University of Rio de Janeiro	2547132113	3925563	3654
2645727933	Bacteria	Permanent Draft	Whole Genome Sequencing of Four Closely Linked Vibrio vulnificus Isolates from the Biotype 1 Environmental Genotype	Vibrio vulnificus 99-578 DP-B1	Northwestern University	2645727933	4912624	4770
2663763344	Bacteria	Permanent Draft	Genome sequencing of foodborne Vibrio isolates from Canada	Vibrio alginolyticus RM-24-2	Health Canada	2663763344	4413194	4091
2700989115	Bacteria	Permanent Draft	Genome sequencing of Vibrio parahaemolyticus strains for population analysis	Vibrio parahaemolyticus S145	State Key Laboratory of Pathogen and Biosecurity, Beijing Institute of Microbiology and Epidemiology	2700989115	5128591	4789
2657245558	Bacteria	Permanent Draft	Comparative genomics of Vibrio cholerae from Haiti, Asia, and Africa	Vibrio cholerae O1 3569-08	Public Health Agency of Canada	2657245558	3948377	4173
2671180993	Bacteria	Permanent Draft	Genome sequencing of Vibrio parahaemolyticus clinical isolates from Canada	Vibrio parahaemolyticus sv. O1:KUT 05-4792	Health Canada	2671180993	5140425	4775
2667528093	Bacteria	Permanent Draft	Comparative genomics of Vibrio cholerae from Haiti, Asia, and Africa	Vibrio cholerae O1 2009V-1046	Public Health Agency of Canada	2667528093	4006533	3646
2728369119	Bacteria	Permanent Draft	Vibrio cholerae strain:M1395 Genome sequencing	Vibrio cholerae M1395	Russian Research Anti-Plague Institute	2728369119	3988856	3982
2563367205	Bacteria	Permanent Draft	Comparative Genomics of Vibrio parahaemolyticus	Vibrio parahaemolyticus V-223/04	University of Maryland School of Medicine	2563367205	6152222	11669
2537561624	Bacteria	Permanent Draft	Vibrio cholerae Genome sequencing project	Vibrio cholerae HC-7A1	University of Maryland School of Medicine	2537561624	4074920	3844
2660238392	Bacteria	Permanent Draft	Genome sequencing of foodborne Vibrio isolates from Canada	Vibrio parahaemolyticus S357-21	Health Canada	2660238392	5035698	4708
2648501878	Bacteria	Permanent Draft	Vibrio parahaemolyticus project - NOAA Northwest Fisheries Science Center	Vibrio parahaemolyticus 3646	Northwest Fisheries Science Center, National Oceanic and Atmospheric Administration (NOAA)	2648501878	5044637	5177
2630968380	Bacteria	Permanent Draft	Vibrio parahaemolyticus project - NOAA Northwest Fisheries Science Center	Vibrio parahaemolyticus 12315	Northwest Fisheries Science Center, National Oceanic and Atmospheric Administration (NOAA)	2630968380	5090858	4799
2698536399	Bacteria	Permanent Draft	Genome sequencing of Vibrio parahaemolyticus clinical isolates from Canada	Vibrio parahaemolyticus sv. O1:K58 C145	Health Canada	2698536399	5176962	4833
2660238038	Bacteria	Permanent Draft	Genome sequencing of Vibrio parahaemolyticus strains for population analysis	Vibrio parahaemolyticus S079	State Key Laboratory of Pathogen and Biosecurity, Beijing Institute of Microbiology and Epidemiology	2660238038	5041592	4736
2660238546	Bacteria	Permanent Draft	Genome sequencing of clinical isolates of Vibrio parahaemolyticus	Vibrio parahaemolyticus 10-4251	Health Canada	2660238546	5190352	4846
2667527915	Bacteria	Permanent Draft	Genome sequencing of Vibrio parahaemolyticus strains for population analysis	Vibrio parahaemolyticus S090	State Key Laboratory of Pathogen and Biosecurity, Beijing Institute of Microbiology and Epidemiology	2667527915	4930788	4738
2663762604	Bacteria	Permanent Draft	Genome sequencing of Vibrio parahaemolyticus strains for population analysis	Vibrio parahaemolyticus S114	State Key Laboratory of Pathogen and Biosecurity, Beijing Institute of Microbiology and Epidemiology	2663762604	5145086	4786
2534681842	Bacteria	Permanent Draft	Vibrio cholerae Genome sequencing project	Vibrio cholerae HC-78A1	University of Maryland School of Medicine	2534681842	3935907	3752
2609460079	Bacteria	Permanent Draft	Vibrio cholerae O1 biovar El Tor str. Ogawa RND19191 Genome sequencing	Vibrio cholerae sv. O1 bv. El Tor Ogawa RND19191	Central Research Institute for Epidemiology	2609460079	4005480	3662
2718218487	Bacteria	Finished	Sequencing of Vibrio cholerae genomes - Nankai University	Vibrio cholerae CRC1106	Nankai University	2718218487	4099119	3783
2660238173	Bacteria	Permanent Draft	Genome sequencing of Vibrio parahaemolyticus strains for population analysis	Vibrio parahaemolyticus S035	State Key Laboratory of Pathogen and Biosecurity, Beijing Institute of Microbiology and Epidemiology	2660238173	5061697	4702
2667527696	Bacteria	Permanent Draft	Genome sequencing of Vibrio parahaemolyticus strains for population analysis	Vibrio parahaemolyticus S097	State Key Laboratory of Pathogen and Biosecurity, Beijing Institute of Microbiology and Epidemiology	2667527696	4961279	4602
2695420484	Bacteria	Permanent Draft	Genome sequencing to investigate the diversity of Salmonella and Vibrio cholerae isolates	Vibrio cholerae sv. Ogawa PRL5	Wellcome Trust Sanger Institute	2695420484	3978723	3662
2687453196	Bacteria	Finished	Vibrio parahaemolyticus FORC_008 Complete genome sequencing	Vibrio parahaemolyticus FORC_008	Food-borne Pathogen Omics Research Center (FORC)	2687453196	5038168	4693
2663762820	Bacteria	Permanent Draft	Genome sequencing of Vibrio parahaemolyticus strains for population analysis	Vibrio parahaemolyticus S139	State Key Laboratory of Pathogen and Biosecurity, Beijing Institute of Microbiology and Epidemiology	2663762820	4924956	4613
2663762897	Bacteria	Permanent Draft	Genome sequencing of Vibrio parahaemolyticus strains for population analysis	Vibrio parahaemolyticus S112	State Key Laboratory of Pathogen and Biosecurity, Beijing Institute of Microbiology and Epidemiology	2663762897	4956240	4570
2703719078	Bacteria	Draft	Vibrio cholerae ZWU0020	Vibrio cholerae ZWU0020	Washington State University	2703719078	4243396	3909
2667527834	Bacteria	Permanent Draft	Genome sequencing of foodborne Vibrio isolates from Canada	Vibrio parahaemolyticus S372-5	Health Canada	2667527834	5125872	4813
2667528104	Bacteria	Permanent Draft	Genome sequencing of clinical isolates of Vibrio parahaemolyticus	Vibrio parahaemolyticus 10-4243	Health Canada	2667528104	5233652	4856
2695420505	Bacteria	Permanent Draft	Genome sequencing of Vibrio parahaemolyticus strains for population analysis	Vibrio parahaemolyticus S126	State Key Laboratory of Pathogen and Biosecurity, Beijing Institute of Microbiology and Epidemiology	2695420505	5016030	4642
2645727549	Bacteria	Finished	Vibrio cholerae O1 Genome sequencing	Vibrio cholerae O1	Harvard Medical School	2645727549	4089020	3738
2663762611	Bacteria	Permanent Draft	Genome sequencing of Vibrio parahaemolyticus strains for rapid detection foodborne illness outbreaks	Vibrio parahaemolyticus CFSAN012492	FDA/CFSAN	2663762611	5076671	5571
2534681749	Bacteria	Permanent Draft	Vibrio cholerae Genome sequencing project	Vibrio cholerae HC-48B2	University of Maryland School of Medicine	2534681749	4023462	3770
2671181144	Bacteria	Permanent Draft	Genome sequencing of Vibrio parahaemolyticus strains for rapid detection foodborne illness outbreaks	Vibrio parahaemolyticus CFSAN006134	FDA/CFSAN	2671181144	5043826	5388
2663763470	Bacteria	Permanent Draft	Genome sequencing of Vibrio parahaemolyticus clinical isolates	Vibrio parahaemolyticus 10-4303	Health Canada	2663763470	5096906	4762
2663763374	Bacteria	Permanent Draft	Genome sequencing of Vibrio parahaemolyticus strains for rapid detection foodborne illness outbreaks	Vibrio parahaemolyticus 98-513-F52	FDA/CFSAN	2663763374	5035893	5214
2671181061	Bacteria	Permanent Draft	Genome sequencing of Vibrio parahaemolyticus strains for population analysis	Vibrio parahaemolyticus S027	State Key Laboratory of Pathogen and Biosecurity, Beijing Institute of Microbiology and Epidemiology	2671181061	5076223	4727
2698536320	Bacteria	Permanent Draft	Genome sequencing to investigate the diversity of Salmonella and Vibrio cholerae isolates	Vibrio cholerae sv. Ogawa 4672	Wellcome Trust Sanger Institute	2698536320	3944539	3659
2551306507	Bacteria	Permanent Draft	Vibrio parahaemolyticus PCV08-7	Vibrio parahaemolyticus PCV08-7	University of Malaya	2551306507	5184985	4804
2698536601	Bacteria	Permanent Draft	Investigation of the diversity of Vibrio cholerae in the Philippines	Vibrio cholerae PhVC-311	CosmosID	2698536601	3918963	3556
2700989250	Bacteria	Permanent Draft	Genome sequencing of Vibrio parahaemolyticus strains for rapid detection foodborne illness outbreaks	Vibrio parahaemolyticus CFSAN007450	FDA/CFSAN	2700989250	5105704	4706
2703718885	Bacteria	Permanent Draft	Genome sequencing of Vibrio parahaemolyticus clinical isolates from Canada	Vibrio parahaemolyticus sv. O1:KUT A5Z1022	Health Canada	2703718885	5128457	4789
2703718894	Bacteria	Permanent Draft	Genome sequencing of Vibrio parahaemolyticus clinical isolates from Canada	Vibrio parahaemolyticus sv. O1:KUT 09-1772	Health Canada	2703718894	5173304	4832
2597490192	Bacteria	Permanent Draft	Genome study of pathogenic Vibrio vulnificus - Emek Medical Center	Vibrio vulnificus bv. 9 VV9-09	Emek Medical center	2597490192	5249563	5182
2671181017	Bacteria	Permanent Draft	Northeast New England Vibrio parahaemolyticus Genome sequencing	Vibrio parahaemolyticus MAVP-V	University of New Hampshire	2671181017	5195171	4874
646862349	Bacteria	Finished	Vibrio cholerae O395	Vibrio cholerae sv. O1 O395	Nankai University	646862349	4135300	4055
2563367204	Bacteria	Permanent Draft	Comparative Genomics of Vibrio parahaemolyticus	Vibrio parahaemolyticus 970107	University of Maryland School of Medicine	2563367204	5099912	4933
640963004	Bacteria	Permanent Draft	Vibrio cholerae genome sequencing	Vibrio cholerae sv. O14 MZO-2	J. Craig Venter Institute (JCVI)	640963004	3862985	3519
2690316007	Bacteria	Permanent Draft	Genome sequencing of Vibrio parahaemolyticus strains for population analysis	Vibrio parahaemolyticus S092	State Key Laboratory of Pathogen and Biosecurity, Beijing Institute of Microbiology and Epidemiology	2690316007	5113167	4792
2534682135	Bacteria	Permanent Draft	Vibrio cholerae Genome sequencing project	Vibrio cholerae HC-56A2	University of Maryland School of Medicine	2534682135	4019913	3838
2693429629	Bacteria	Permanent Draft	Genome sequencing of Vibrio parahaemolyticus strains for population analysis	Vibrio parahaemolyticus S057	State Key Laboratory of Pathogen and Biosecurity, Beijing Institute of Microbiology and Epidemiology	2693429629	5041404	4765
2700989420	Bacteria	Permanent Draft	Comparative genomics of Vibrio cholerae from Haiti, Asia, and Africa	Vibrio cholerae O1 2009V-1096	Public Health Agency of Canada	2700989420	4007754	3653
2671180416	Bacteria	Permanent Draft	Genome sequencing of Vibrio parahaemolyticus strains for population analysis	Vibrio parahaemolyticus S157	State Key Laboratory of Pathogen and Biosecurity, Beijing Institute of Microbiology and Epidemiology	2671180416	4980574	4670
2671180715	Bacteria	Permanent Draft	Genome sequencing to investigate the diversity of Salmonella and Vibrio cholerae isolates	Vibrio cholerae sv. Inaba A487(2)	Wellcome Trust Sanger Institute	2671180715	4009071	4567
2579779100	Bacteria	Permanent Draft	Vibrio parahaemolyticus clinical isolates Chinese University of Hong Kong	Vibrio parahaemolyticus VIP4-0430	The Chinese University of Hong Kong	2579779100	5564125	5692
2534681750	Bacteria	Permanent Draft	Vibrio cholerae Genome sequencing project	Vibrio cholerae HC-42A1	University of Maryland School of Medicine	2534681750	4018807	3801
2693429563	Bacteria	Permanent Draft	Genome sequencing of Vibrio parahaemolyticus strains for population analysis	Vibrio parahaemolyticus S063	State Key Laboratory of Pathogen and Biosecurity, Beijing Institute of Microbiology and Epidemiology	2693429563	5066784	4745
2675903386	Bacteria	Permanent Draft	Genome sequencing of Vibrio parahaemolyticus strains for population analysis	Vibrio parahaemolyticus S150	State Key Laboratory of Pathogen and Biosecurity, Beijing Institute of Microbiology and Epidemiology	2675903386	4992951	4653
2663763111	Bacteria	Permanent Draft	Genome sequencing as part of FDA-ARGOS: dAtabase for Regulatory Grade micrObial Sequences project	Vibrio vulnificus ATCC 29306	US Food and Drug Administration, Institute for Genome Sciences, University of Maryland School of Medicine	2663763111	5029988	4739
2695420675	Bacteria	Permanent Draft	Genome sequencing of Vibrio parahaemolyticus strains for population analysis	Vibrio parahaemolyticus S104	State Key Laboratory of Pathogen and Biosecurity, Beijing Institute of Microbiology and Epidemiology	2695420675	5107223	4772
2671180763	Bacteria	Permanent Draft	Genome sequencing of Vibrio parahaemolyticus strains for rapid detection foodborne illness outbreaks	Vibrio parahaemolyticus CFSAN007440	FDA/CFSAN	2671180763	5002251	5529
2660238466	Bacteria	Permanent Draft	Genome sequencing of Vibrio parahaemolyticus strains for population analysis	Vibrio parahaemolyticus S009	State Key Laboratory of Pathogen and Biosecurity, Beijing Institute of Microbiology and Epidemiology	2660238466	5022765	4713
2667527887	Bacteria	Permanent Draft	Genome sequencing as part of FDA-ARGOS: dAtabase for Regulatory Grade micrObial Sequences project	Vibrio harveyi LMG 4044	Institute for Genome Sciences, University of Maryland School of Medicine, US Food and Drug Administration	2667527887	5758176	5390
2667527816	Bacteria	Permanent Draft	Genome sequencing of Vibrio parahaemolyticus strains for rapid detection foodborne illness outbreaks	Vibrio parahaemolyticus CFSAN012493	FDA/CFSAN	2667527816	5034042	5551
2663763048	Bacteria	Permanent Draft	Genome sequencing of Vibrio metoecus and Vibrio cholerae strains co-occurring in the environment	Vibrio cholerae YB2A06	University of Alberta	2663763048	4033481	3728
2713896747	Bacteria	Permanent Draft	Vibrio alginolyticus strain:V2 Genome sequencing	Vibrio alginolyticus V2	University of Copenhagen	2713896747	5068299	4652
2660238041	Bacteria	Permanent Draft	Genome sequencing of Vibrio parahaemolyticus strains for rapid detection foodborne illness outbreaks	Vibrio parahaemolyticus CFSAN007437	FDA/CFSAN	2660238041	5006565	6180
2636415487	Bacteria	Permanent Draft	Vibrio cholerae InDRE 4262 Genome sequencing	Vibrio cholerae InDRE 4262	InDRE	2636415487	4019893	3914
2579778918	Bacteria	Permanent Draft	Vibrio harveyi E385 Genome sequencing	Vibrio harveyi E385	Third Institute of Oceanography, State Oceanic Administration	2579778918	6354192	5915
2671181150	Bacteria	Permanent Draft	Genome sequencing of Vibrio parahaemolyticus strains for population analysis	Vibrio parahaemolyticus S154	State Key Laboratory of Pathogen and Biosecurity, Beijing Institute of Microbiology and Epidemiology	2671181150	4926884	4783
2695420823	Bacteria	Permanent Draft	Genome sequencing to investigate the diversity of Salmonella and Vibrio cholerae isolates	Vibrio cholerae sv. Inaba A213	Wellcome Trust Sanger Institute	2695420823	3935004	3807
2671180408	Bacteria	Permanent Draft	Genome sequencing of Vibrio parahaemolyticus clinical isolates from Canada	Vibrio parahaemolyticus sv. O4:KII A5Z878	Health Canada	2671180408	5079776	4743
2660237990	Bacteria	Permanent Draft	Genome sequencing of Vibrio parahaemolyticus strains for population analysis	Vibrio parahaemolyticus S156	State Key Laboratory of Pathogen and Biosecurity, Beijing Institute of Microbiology and Epidemiology	2660237990	4993737	4630
2627854047	Bacteria	Permanent Draft	Vibrio parahaemolyticus project - NOAA Northwest Fisheries Science Center	Vibrio parahaemolyticus VP551	Northwest Fisheries Science Center, National Oceanic and Atmospheric Administration (NOAA)	2627854047	5226872	4851
2698536336	Bacteria	Permanent Draft	Genome sequencing to investigate the diversity of Salmonella and Vibrio cholerae isolates	Vibrio cholerae sv. Inaba A177	Wellcome Trust Sanger Institute	2698536336	4003351	3670
2667527626	Bacteria	Permanent Draft	Genome sequencing of Vibrio parahaemolyticus strains for population analysis	Vibrio parahaemolyticus S164	State Key Laboratory of Pathogen and Biosecurity, Beijing Institute of Microbiology and Epidemiology	2667527626	4916767	4595
2700989453	Bacteria	Permanent Draft	Genome sequencing to analyse the diversity of marine isolates in the genus Vibrio	Vibrio campbellii 051011F	University of Miyazaki	2700989453	5821720	5330
2711768117	Bacteria	Permanent Draft	Vibrio cholerae Genome sequencing - University of Florida	Vibrio cholerae 2012Env-2	University of Florida	2711768117	3977004	3681
2562617060	Bacteria	Permanent Draft	Vibrio cholerae V51	Vibrio cholerae V51	J. Craig Venter Institute (JCVI)	2562617060	3782275	3685
2667527945	Bacteria	Permanent Draft	Genome sequencing of pandemic clones of Vibrio parahaemolyticus strains from Chile	Vibrio parahaemolyticus PMA109.5	OMICS Solution	2667527945	5338346	5507
2563367211	Bacteria	Permanent Draft	Comparative Genomics of Vibrio parahaemolyticus	Vibrio parahaemolyticus 50	University of Maryland School of Medicine	2563367211	5057723	4807
2713897101	Bacteria	Permanent Draft	Vibrio cholerae Genome sequencing - University of Florida	Vibrio cholerae 2012Env-92	University of Florida	2713897101	3859527	3524
2663763502	Bacteria	Permanent Draft	Genome sequencing of Vibrio parahaemolyticus strains for population analysis	Vibrio parahaemolyticus S040	State Key Laboratory of Pathogen and Biosecurity, Beijing Institute of Microbiology and Epidemiology	2663763502	4935872	4640
2518285605	Bacteria	Permanent Draft	Vibrio cholerae P-18785	Vibrio cholerae sv. O1 Ogava P-18785	Central Research Institute for Epidemiology	2518285605	3984281	3659
2636415637	Bacteria	Permanent Draft	Vibrio harveyi strain:BSW7 Genome sequencing	Vibrio harveyi BSW7	University of Malaya	2636415637	5906457	5432
2675903494	Bacteria	Permanent Draft	Genome sequencing to investigate the diversity of Salmonella and Vibrio cholerae isolates	Vibrio cholerae sv. Inaba KoreaA215	Wellcome Trust Sanger Institute	2675903494	3949166	3826
2660238329	Bacteria	Permanent Draft	Genome sequencing of Vibrio parahaemolyticus strains for population analysis	Vibrio parahaemolyticus S168	State Key Laboratory of Pathogen and Biosecurity, Beijing Institute of Microbiology and Epidemiology	2660238329	4974340	4654
2721755784	Bacteria	Finished	Vibrio parahaemolyticus FORC_022 Genome sequencing	Vibrio parahaemolyticus FORC_022	Food-borne Pathogen Omics Research Center (FORC)	2721755784	5339691	4996
2695420713	Bacteria	Permanent Draft	Genome sequencing to investigate the diversity of Salmonella and Vibrio cholerae isolates	Vibrio cholerae sv. Inaba A201	Wellcome Trust Sanger Institute	2695420713	3968004	4029
2531839022	Bacteria	Permanent Draft	Vibrio cholerae Genome sequencing project	Vibrio cholerae HE-60A1	University of Maryland School of Medicine	2531839022	3942954	3722
2526164616	Bacteria	Permanent Draft	Vibrio cholerae Genome sequencing project	Vibrio cholerae HE39	University of Maryland School of Medicine	2526164616	3941222	3652
2529292785	Bacteria	Permanent Draft	Vibrio cholerae PS15	Vibrio cholerae PS15	National Center for Genome Resources	2529292785	3910387	3541
2671180920	Bacteria	Permanent Draft	Genome sequencing of Vibrio parahaemolyticus clinical isolates from Canada	Vibrio parahaemolyticus sv. O4:KII A5Z924	Health Canada	2671180920	5076261	4737
2663763406	Bacteria	Permanent Draft	Genome sequencing of Vibrio parahaemolyticus strains for rapid detection foodborne illness outbreaks	Vibrio parahaemolyticus CFSAN007453	FDA/CFSAN	2663763406	5051186	5231
2713896743	Bacteria	Permanent Draft	Northeast New England Vibrio parahaemolyticus Genome sequencing	Vibrio parahaemolyticus MAVP-E	University of New Hampshire	2713896743	5200434	4911
2660238158	Bacteria	Permanent Draft	Genome sequencing of Vibrio parahaemolyticus clinical isolates	Vibrio parahaemolyticus 10-4247	Health Canada	2660238158	5103285	4788
2713897100	Bacteria	Permanent Draft	Vibrio cholerae Genome sequencing - University of Florida	Vibrio cholerae 2012Env-90	University of Florida	2713897100	3990055	3652
2695420366	Bacteria	Permanent Draft	Genome sequencing to investigate the diversity of Salmonella and Vibrio cholerae isolates	Vibrio cholerae sv. Ogawa A10	Wellcome Trust Sanger Institute	2695420366	4140557	3839
2690316327	Bacteria	Permanent Draft	Genome sequencing of Vibrio parahaemolyticus strains for population analysis	Vibrio parahaemolyticus S165	State Key Laboratory of Pathogen and Biosecurity, Beijing Institute of Microbiology and Epidemiology	2690316327	4932401	4657
2534682055	Bacteria	Permanent Draft	Vibrio parahaemolyticus 10329	Vibrio parahaemolyticus sv. O1 10329	Beijing Genomics Institute (BGI)	2534682055	5093003	4779
2671180592	Bacteria	Permanent Draft	Genome sequencing of Vibrio parahaemolyticus clinical isolates from Canada	Vibrio parahaemolyticus sv. O5:K18 A3EZ634	Health Canada	2671180592	5147837	4783
2651869751	Bacteria	Permanent Draft	Vibrio parahaemolyticus project - NOAA Northwest Fisheries Science Center	Vibrio parahaemolyticus 901128	Northwest Fisheries Science Center, National Oceanic and Atmospheric Administration (NOAA)	2651869751	5205666	5272
2695420383	Bacteria	Permanent Draft	Genome sequencing of foodborne Vibrio isolates from Canada	Vibrio parahaemolyticus ISF-01-07	Health Canada	2695420383	5024445	4715
2529293205	Bacteria	Permanent Draft	Vibrio cholerae Genome sequencing project	Vibrio cholerae HC-64A1	University of Maryland School of Medicine	2529293205	4030276	3793
2617271316	Bacteria	Permanent Draft	Vibrio cholerae O1 biovar El Tor 5/66 Genome sequencing	Vibrio cholerae sv. O1 bv. El Tor 5/66	Russian Research Anti-Plague Institute	2617271316	4014060	3816
2695420723	Bacteria	Permanent Draft	Genome sequencing of Vibrio parahaemolyticus strains for population analysis	Vibrio parahaemolyticus S072	State Key Laboratory of Pathogen and Biosecurity, Beijing Institute of Microbiology and Epidemiology	2695420723	5029855	4651
2681813324	Bacteria	Permanent Draft	Genome sequencing of Vibrio parahaemolyticus clinical isolates from Canada	Vibrio parahaemolyticus sv. O4:KII H11523	Health Canada	2681813324	5077113	4742
2693429750	Bacteria	Permanent Draft	Genome sequencing of Vibrio parahaemolyticus strains for population analysis	Vibrio parahaemolyticus S070	State Key Laboratory of Pathogen and Biosecurity, Beijing Institute of Microbiology and Epidemiology	2693429750	4986689	4643
2675903572	Bacteria	Permanent Draft	Genome sequencing of Vibrio parahaemolyticus strains for population analysis	Vibrio parahaemolyticus S116	State Key Laboratory of Pathogen and Biosecurity, Beijing Institute of Microbiology and Epidemiology	2675903572	5007693	4688
2693429778	Bacteria	Permanent Draft	Genome sequencing to investigate the diversity of Salmonella and Vibrio cholerae isolates	Vibrio cholerae sv. Inaba 7682	Wellcome Trust Sanger Institute	2693429778	4034454	4278
2698536491	Bacteria	Permanent Draft	Genome sequencing of Vibrio parahaemolyticus clinical isolates from Canada	Vibrio parahaemolyticus sv. O3:KUT A4EZ703	Health Canada	2698536491	5146304	4763
2713897116	Bacteria	Permanent Draft	Vibrio cholerae Genome sequencing - University of Florida	Vibrio cholerae 2012HC-31	University of Florida	2713897116	3988817	3646
2663763324	Bacteria	Permanent Draft	Genome sequencing of Vibrio parahaemolyticus strains for population analysis	Vibrio parahaemolyticus S029	State Key Laboratory of Pathogen and Biosecurity, Beijing Institute of Microbiology and Epidemiology	2663763324	4868072	4599
2582580956	Bacteria	Permanent Draft	Vibrio parahaemolyticus VP49	Vibrio parahaemolyticus VP49	Karnataka Veterinary, Animal and Fisheries Sciences University	2582580956	5047822	4642
640963009	Bacteria	Permanent Draft	Vibrio parahaemolyticus AQ3810	Vibrio parahaemolyticus AQ3810	J. Craig Venter Institute (JCVI)	640963009	5771228	5621
2537561505	Bacteria	Permanent Draft	Vibrio cholerae Genome sequencing project	Vibrio cholerae HC-20A2	University of Maryland School of Medicine	2537561505	4084542	3823
2700989249	Bacteria	Permanent Draft	Genome sequencing of Vibrio parahaemolyticus strains for rapid detection foodborne illness outbreaks	Vibrio parahaemolyticus CFSAN007449	FDA/CFSAN	2700989249	5109951	4714
2693429625	Bacteria	Permanent Draft	Genome sequencing to investigate the diversity of Salmonella and Vibrio cholerae isolates	Vibrio cholerae sv. Ogawa V212-1	Wellcome Trust Sanger Institute	2693429625	3916906	3594
2627853954	Bacteria	Permanent Draft	Vibrio parahaemolyticus strain:SG176 Genome sequencing	Vibrio parahaemolyticus SG176	University of Maryland	2627853954	4952407	4663
2529292824	Bacteria	Permanent Draft	Vibrio cholerae Genome sequencing project	Vibrio cholerae HC-22A1	University of Maryland School of Medicine	2529292824	4031777	3772
2579778985	Bacteria	Permanent Draft	Vibrio cholerae O1 biovar El Tor Inaba RND18826	Vibrio cholerae sv. O1 bv. El Tor Inaba RND18826	Central Research Institute for Epidemiology	2579778985	4036141	3730
2600255087	Bacteria	Permanent Draft	Comparative Genomics of Vibrio parahaemolyticus	Vibrio parahaemolyticus VP-48	University of Maryland School of Medicine	2600255087	5108901	4847
2693429548	Bacteria	Permanent Draft	Genome sequencing to investigate the diversity of Salmonella and Vibrio cholerae isolates	Vibrio cholerae sv. Inaba 4538	Wellcome Trust Sanger Institute	2693429548	4018661	3661
2690315980	Bacteria	Permanent Draft	Genome sequencing of foodborne Vibrio isolates from Canada	Vibrio parahaemolyticus S176-10	Health Canada	2690315980	5957330	5835
2718217797	Bacteria	Finished	Sequencing of Vibrio cholerae genomes - Nankai University	Vibrio cholerae E9120	Nankai University	2718217797	4066727	3777
2698536349	Bacteria	Permanent Draft	Genome sequencing of Vibrio parahaemolyticus clinical isolates	Vibrio parahaemolyticus 10-4246	Health Canada	2698536349	5080006	4752
2711768105	Bacteria	Permanent Draft	Vibrio campbellii Genome sequencing	Vibrio campbellii CAIM1500	Naval Research Laboratory	2711768105	4933254	4944
647533245	Bacteria	Permanent Draft	Vibrio parahaemolyticus 16	Vibrio parahaemolyticus 16	J. Craig Venter Institute (JCVI)	647533245	4535833	4136
2660238095	Bacteria	Permanent Draft	Genome sequencing of Vibrio parahaemolyticus strains for population analysis	Vibrio parahaemolyticus S011	State Key Laboratory of Pathogen and Biosecurity, Beijing Institute of Microbiology and Epidemiology	2660238095	5034114	4731
2667528146	Bacteria	Permanent Draft	Genome sequencing of Vibrio parahaemolyticus strains for population analysis	Vibrio parahaemolyticus S041	State Key Laboratory of Pathogen and Biosecurity, Beijing Institute of Microbiology and Epidemiology	2667528146	5018378	4795
2663762632	Bacteria	Permanent Draft	Genome sequencing of Vibrio parahaemolyticus strains for population analysis	Vibrio parahaemolyticus S067	State Key Laboratory of Pathogen and Biosecurity, Beijing Institute of Microbiology and Epidemiology	2663762632	5009648	4659
2537561652	Bacteria	Permanent Draft	Genome sequence of Vibrio Cholerae O1	Vibrio cholerae O1 EC-0051	University of Maryland School of Medicine	2537561652	4073820	3905
2703718874	Bacteria	Permanent Draft	Genome sequencing of Vibrio parahaemolyticus clinical isolates from Canada	Vibrio parahaemolyticus sv. O3:K6 A5Z273	Health Canada	2703718874	5098054	4732
2563367207	Bacteria	Permanent Draft	Comparative Genomics of Vibrio parahaemolyticus	Vibrio parahaemolyticus EKP-026	University of Maryland School of Medicine	2563367207	5100902	4958
2718218295	Bacteria	Finished	Sequencing of Vibrio cholerae genomes - Nankai University	Vibrio cholerae NCTC 9420	Nankai University	2718218295	4076583	3774
2671181037	Bacteria	Permanent Draft	Genome sequencing of Vibrio parahaemolyticus clinical isolates from Canada	Vibrio parahaemolyticus sv. O6:KUT A0EZ713	Health Canada	2671181037	5151966	4787
2663763306	Bacteria	Permanent Draft	Genome sequencing of clinical isolates of Vibrio parahaemolyticus	Vibrio parahaemolyticus 09-4663	Health Canada	2663763306	5172765	4822
2558860352	Bacteria	Permanent Draft	Vibrio cholerae Genome sequencing project	Vibrio cholerae HC-36A1	University of Maryland School of Medicine	2558860352	3959428	3734
2660238520	Bacteria	Permanent Draft	Genome sequencing of Vibrio metoecus and Vibrio cholerae strains co-occurring in the environment	Vibrio cholerae YB7A09	University of Alberta	2660238520	3885495	3476
2698536489	Bacteria	Permanent Draft	Genome sequencing of Vibrio parahaemolyticus clinical isolates from Canada	Vibrio parahaemolyticus sv. O1:KUT 09-4666	Health Canada	2698536489	5172328	4816
2537561658	Bacteria	Permanent Draft	Genome sequence of Vibrio Cholerae O1	Vibrio cholerae O1 87395	University of Maryland School of Medicine	2537561658	3862002	3760
2563367195	Bacteria	Permanent Draft	Comparative Genomics of Vibrio parahaemolyticus	Vibrio parahaemolyticus NIHCB0757	University of Maryland School of Medicine	2563367195	5262465	4908
2695420404	Bacteria	Permanent Draft	Genome sequencing of Vibrio parahaemolyticus strains for population analysis	Vibrio parahaemolyticus S137	State Key Laboratory of Pathogen and Biosecurity, Beijing Institute of Microbiology and Epidemiology	2695420404	4923434	4764
2671180860	Bacteria	Permanent Draft	Genome sequencing of Vibrio parahaemolyticus strains for rapid detection foodborne illness outbreaks	Vibrio parahaemolyticus CFSAN007460	FDA/CFSAN	2671180860	4974805	5456
2657245114	Bacteria	Permanent Draft	Genome sequencing of Vibrio parahaemolyticus strains for population analysis	Vibrio parahaemolyticus S026	State Key Laboratory of Pathogen and Biosecurity, Beijing Institute of Microbiology and Epidemiology	2657245114	5023747	4703
2693429723	Bacteria	Permanent Draft	Genome sequencing to investigate the diversity of Salmonella and Vibrio cholerae isolates	Vibrio cholerae sv. Ogawa 4585	Wellcome Trust Sanger Institute	2693429723	4023763	3677
645058808	Bacteria	Permanent Draft	Vibrio cholerae B33	Vibrio cholerae sv. O1 el Tor B33	Los Alamos National Laboratory	645058808	4154698	3863
2576861245	Bacteria	Permanent Draft	Vibrio parahaemolyticus clinical isolates Chinese University of Hong Kong	Vibrio parahaemolyticus VIP4-0444	The Chinese University of Hong Kong	2576861245	5271920	4941
2648501292	Bacteria	Permanent Draft	Vibrio cholerae O1 El Tor str. 56	Vibrio cholerae O1 biovar El Tor 56	Stavropol Plague Control Reseach Institute	2648501292	4094009	3849
2663763262	Bacteria	Permanent Draft	Genome sequencing of Vibrio parahaemolyticus strains for rapid detection foodborne illness outbreaks	Vibrio parahaemolyticus CFSAN007435	FDA/CFSAN	2663763262	5042831	5072
2690316234	Bacteria	Permanent Draft	Genome sequencing to investigate the diversity of Salmonella and Vibrio cholerae isolates	Vibrio cholerae sv. Inaba A241	Wellcome Trust Sanger Institute	2690316234	4012658	3829
2609460203	Bacteria	Permanent Draft	Vibrio cholerae 2012EL-1759 Genome sequencing	Vibrio cholerae 2012EL-1759	Centers for Disease Control and Prevention (CDC), USA	2609460203	3982946	3670
2663762828	Bacteria	Permanent Draft	Genome sequencing of Vibrio parahaemolyticus strains for population analysis	Vibrio parahaemolyticus S020	State Key Laboratory of Pathogen and Biosecurity, Beijing Institute of Microbiology and Epidemiology	2663762828	5127313	4840
2554235148	Bacteria	Permanent Draft	Genome sequences of Vibrio cholerae	Vibrio cholerae CP1114	CosmosID	2554235148	3925539	3557
2654587595	Bacteria	Permanent Draft	Vibrio cholerae O1 biovar El Tor str. 39	Vibrio cholerae O1 biovar El Tor 39	Stavropol Plague Control Reseach Institute	2654587595	4012923	3753
2663762917	Bacteria	Permanent Draft	Genome sequencing of clinical isolates of Vibrio parahaemolyticus	Vibrio parahaemolyticus 09-4435	Health Canada	2663762917	5090658	4726
2667527869	Bacteria	Permanent Draft	Genome sequencing of Vibrio parahaemolyticus strains for population analysis	Vibrio parahaemolyticus S069	State Key Laboratory of Pathogen and Biosecurity, Beijing Institute of Microbiology and Epidemiology	2667527869	5008680	4629
2609460029	Bacteria	Permanent Draft	Vibrio cholerae L-3226	Vibrio cholerae L-3226	Russian Association of reproductive infections (RARI)	2609460029	3991045	3854
2690316217	Bacteria	Permanent Draft	Genome sequencing of Vibrio parahaemolyticus strains for rapid detection foodborne illness outbreaks	Vibrio parahaemolyticus CFSAN006133	FDA/CFSAN	2690316217	4951932	5502
2698536678	Bacteria	Permanent Draft	Vibrio cholerae strain:M1522 Genome sequencing	Vibrio cholerae M888	Russian Research Anti-Plague Institute	2698536678	3957473	3754
2660238319	Bacteria	Permanent Draft	Genome sequencing of Vibrio parahaemolyticus strains for population analysis	Vibrio parahaemolyticus S109	State Key Laboratory of Pathogen and Biosecurity, Beijing Institute of Microbiology and Epidemiology	2660238319	4964235	4610
2627853768	Bacteria	Permanent Draft	Vibrio cholerae O1 bv. El Tor projects	Vibrio cholerae O1 bv. El Tor R17644	Russian Association of reproductive infections (RARI)	2627853768	4020247	3840
2713897099	Bacteria	Permanent Draft	Vibrio cholerae Genome sequencing - University of Florida	Vibrio cholerae 2012Env-9	University of Florida	2713897099	3964177	3653
2698536507	Bacteria	Permanent Draft	Genome sequencing of Vibrio parahaemolyticus clinical isolates from Canada	Vibrio parahaemolyticus sv. O4:KII A5Z652	Health Canada	2698536507	5082632	4760
2526164620	Bacteria	Permanent Draft	Vibrio cholerae Genome sequencing project	Vibrio cholerae HC-43B1	University of Maryland School of Medicine	2526164620	3931831	3696
2731957638	Bacteria	Permanent Draft	Vibrio harveyi NBRC 15634 = ATCC 14126	Vibrio harveyi NBRC 15634	National Institute of Technology and Evaluation	2731957638	5552514	5071
2657245651	Bacteria	Permanent Draft	Genome sequencing of Vibrio parahaemolyticus strains for population analysis	Vibrio parahaemolyticus S094	State Key Laboratory of Pathogen and Biosecurity, Beijing Institute of Microbiology and Epidemiology	2657245651	5003834	4675
2690316065	Bacteria	Permanent Draft	Genome sequencing of Vibrio parahaemolyticus strains for population analysis	Vibrio parahaemolyticus S140	State Key Laboratory of Pathogen and Biosecurity, Beijing Institute of Microbiology and Epidemiology	2690316065	5036677	4690
2531839293	Bacteria	Permanent Draft	Genome sequence of Vibrio Cholerae O1	Vibrio cholerae O1 EM-1546	University of Maryland School of Medicine	2531839293	4065946	3814
2695420865	Bacteria	Permanent Draft	Genome sequencing to investigate the diversity of Salmonella and Vibrio cholerae isolates	Vibrio cholerae sv. Ogawa A200	Wellcome Trust Sanger Institute	2695420865	3997635	3826
2648501279	Bacteria	Permanent Draft	Vibrio parahaemolyticus VH3 genome sequencing	Vibrio parahaemolyticus VH3	University of Copenhagen	2648501279	4954108	4542
2693429545	Bacteria	Permanent Draft	Genome sequencing to investigate the diversity of Salmonella and Vibrio cholerae isolates	Vibrio cholerae sv. Ogawa V5	Wellcome Trust Sanger Institute	2693429545	3984240	3650

## Sheet: taxon_table_06102017
Genome Name / Sample Name	Organism	Genome Size * assembled	Gene Count * assembled
Vibrio cholerae YB4B03	Vibrio cholerae	3916598	3549
Vibrio cholerae O1 2011EL-1133	Vibrio cholerae	3940691	4686
Vibrio cholerae HC-02C1	Vibrio cholerae	3939397	3758
Vibrio parahaemolyticus VIP4-0219	Vibrio parahaemolyticus	5178152	4755
Vibrio cholerae O1 PCS-022	Vibrio cholerae	4054603	3833
Vibrio parahaemolyticus sv. O4:K63 A3EZ711	Vibrio parahaemolyticus	5127994	4866
Vibrio parahaemolyticus FIM-S1708+	Vibrio parahaemolyticus	5246988	4937
Vibrio cholerae HE-40	Vibrio cholerae	3880418	3650
Vibrio parahaemolyticus 09-4681	Vibrio parahaemolyticus	5166245	4766
Vibrio cholerae YB2G05	Vibrio cholerae	3888413	3484
Vibrio harveyi VHJR4	Vibrio harveyi	5767907	5362
Vibrio cholerae 2012HC-21	Vibrio cholerae	4004302	3655
Vibrio cholerae CP1048(21)	Vibrio cholerae	4091990	3895
Vibrio vulnificus M06-24/O	Vibrio vulnificus	5007768	4701
Vibrio cholerae sv. Inaba A217	Vibrio cholerae	3937218	5218
Vibrio cholerae sv. Inaba 6214	Vibrio cholerae	4014013	3746
Vibrio cholerae HC-52A2	Vibrio cholerae	3927548	3791
Vibrio vulnificus JY1701	Vibrio vulnificus	4938837	5064
Vibrio cholerae 2012Env-131	Vibrio cholerae	4002093	3642
Vibrio cholerae VC1761	Vibrio cholerae	4012991	3681
Vibrio parahaemolyticus CFSAN007457	Vibrio parahaemolyticus	5118038	5515
Vibrio parahaemolyticus VP232	Vibrio parahaemolyticus	5123959	4862
Vibrio cholerae sv. Ogawa 1627	Vibrio cholerae	4063305	3718
Vibrio cholerae sv. Inaba A215	Vibrio cholerae	3935969	3599
Vibrio cholerae O1 Nep-21106	Vibrio cholerae	4035455	3812
Vibrio parahaemolyticus S105	Vibrio parahaemolyticus	5005576	4883
Vibrio parahaemolyticus 846	Vibrio parahaemolyticus	5084575	4785
Vibrio Parahaemolyticus VIP4-0395	Vibrio parahaemolyticus	5120046	4696
Vibrio cholerae YN98296	Vibrio cholerae	3994350	3653
Vibrio parahaemolyticus sv. O4:KII C144	Vibrio parahaemolyticus	5078762	4743
Vibrio cholerae E1162	Vibrio cholerae	4110872	3830
Vibrio parahaemolyticus TUMSAT_H10_S6	Vibrio parahaemolyticus	5213844	4811
Vibrio parahaemolyticus 3256	Vibrio parahaemolyticus	5085680	4881
Vibrio cholerae sv. Inaba GP143	Vibrio cholerae	3964859	4013
Vibrio parahaemolyticus CFSAN007429	Vibrio parahaemolyticus	4998833	7053
Vibrio parahaemolyticus S158	Vibrio parahaemolyticus	5001482	4625
Vibrio alginolyticus K05K4 (K05K4)	Vibrio alginolyticus	5672537	5278
Vibrio cholerae sv. Ogawa A152	Vibrio cholerae	3974326	3678
Vibrio cholerae CP1044(17)	Vibrio cholerae	4002477	3827
Vibrio cholerae Env-390	Vibrio cholerae	4050927	3759
Vibrio parahaemolyticus S195-7	Vibrio parahaemolyticus	5202544	4847
Vibrio parahaemolyticus 10-4245	Vibrio parahaemolyticus	5079355	4742
Vibrio cholerae 2012HC-33	Vibrio cholerae	3991096	3643
Vibrio parahaemolyticus V14/01	Vibrio parahaemolyticus	5254370	5034
Vibrio cholerae CP1041(14)	Vibrio cholerae	4085554	3824
Vibrio parahaemolyticus FORC_014	Vibrio parahaemolyticus	5289960	4973
Vibrio cholerae 2012HC-34	Vibrio cholerae	3991787	3650
Vibrio parahaemolyticus S075	Vibrio parahaemolyticus	5047159	4723
Vibrio parahaemolyticus S171	Vibrio parahaemolyticus	5107685	4735
Vibrio parahaemolyticus sv. O3:K6 A3EZ136	Vibrio parahaemolyticus	5089443	4728
Vibrio cholerae sv. Ogawa A390	Vibrio cholerae	3975021	4337
Vibrio cholerae CP1110	Vibrio cholerae	3925419	3552
Vibrio parahaemolyticus S093	Vibrio parahaemolyticus	4878563	4561
Vibrio parahaemolyticus VPTS-2008	Vibrio parahaemolyticus	4992918	5014
Vibrio cholerae sv. Inaba 6194	Vibrio cholerae	4017670	3668
Vibrio cholerae sv. Inaba 6210	Vibrio cholerae	4033200	3675
Vibrio cholerae sv. Inaba A155	Vibrio cholerae	3969053	3826
Vibrio parahaemolyticus 13-028/A3	Vibrio parahaemolyticus	5337923	5626
Vibrio parahaemolyticus EKP-008	Vibrio parahaemolyticus	5282636	5392
Vibrio cholerae MAK 757	Vibrio cholerae	3919418	3567
Vibrio parahaemolyticus S060	Vibrio parahaemolyticus	4853681	4653
Vibrio cholerae O1 2010EL-2010H	Vibrio cholerae	4009614	3656
Vibrio cholerae 2012HC-12	Vibrio cholerae	3993637	3639
Vibrio cholerae sv. Inaba 6180	Vibrio cholerae	1353445	1682
Vibrio cholerae sv. Inaba INDRE 91/1	Vibrio cholerae	3947707	3452
Vibrio parahaemolyticus S096	Vibrio parahaemolyticus	5075123	4887
Vibrio parahaemolyticus CFSAN006130	Vibrio parahaemolyticus	4968606	6579
Vibrio parahaemolyticus VPCR-2010	Vibrio parahaemolyticus	6084135	6191
Vibrio cholerae sv. Inaba 4642	Vibrio cholerae	3970491	3651
Vibrio cholerae HC-48A1	Vibrio cholerae	4030824	3797
Vibrio parahaemolyticus FDAARGOS_53	Vibrio parahaemolyticus	5318060	5029
Vibrio parahaemolyticus sv. O1:KUT C150	Vibrio parahaemolyticus	5209864	4871
Vibrio cholerae CP1116	Vibrio cholerae	3932707	3557
Vibrio alginolyticus K04M1 (K04M1)	Vibrio alginolyticus	5651285	5230
Vibrio cholerae sv. O1 bv. El Tor RND19188	Vibrio cholerae	3999500	3654
Vibrio cholerae sv. Inaba 7687	Vibrio cholerae	4018931	3661
Vibrio vulnificus bv. 1 101/4	Vibrio vulnificus	5483519	5205
Vibrio parahaemolyticus CFSAN007456	Vibrio parahaemolyticus	5090927	5837
Vibrio parahaemolyticus S439-9	Vibrio parahaemolyticus	6018254	6097
Vibrio cholerae sv. Inaba 4110	Vibrio cholerae	3903830	3589
Vibrio cholerae sv. O1 C6706	Vibrio cholerae	3990175	3641
Vibrio alginolyticus RM-12-1	Vibrio alginolyticus	5273018	4943
Vibrio parahaemolyticus 04-1290	Vibrio parahaemolyticus	5115410	4806
Vibrio parahaemolyticus S066	Vibrio parahaemolyticus	4989281	4683
Vibrio parahaemolyticus 3631	Vibrio parahaemolyticus	5119359	5299
Vibrio cholerae O1 116059	Vibrio cholerae	4020861	3829
Vibrio parahaemolyticus AQ4037	Vibrio parahaemolyticus	4939804	4590
Vibrio cholerae sv. O139 A330	Vibrio cholerae	4031527	3709
Vibrio cholerae YN89004	Vibrio cholerae	3936872	3588
Vibrio parahaemolyticus sv. O4:K9 C140	Vibrio parahaemolyticus	5046146	4703
Vibrio cholerae YB3B05	Vibrio cholerae	4014368	3669
Vibrio parahaemolyticus CFSAN007459	Vibrio parahaemolyticus	5201138	4828
Vibrio cholerae O1 biovar El Tor P18899-D	Vibrio cholerae	3996106	4314
Vibrio parahaemolyticus 949	Vibrio parahaemolyticus	5179240	4861
Vibrio parahaemolyticus sv. O1:K33 CDC_K4557	Vibrio parahaemolyticus	5138575	4720
Vibrio parahaemolyticus UCM-V493	Vibrio parahaemolyticus	5232572	4978
Vibrio cholerae sv. Ogawa A51	Vibrio cholerae	4018181	4760
Vibrio parahaemolyticus S134	Vibrio parahaemolyticus	5129332	4838
Vibrio cholerae sv. Ogawa A185	Vibrio cholerae	3998017	3858
Vibrio cholerae sv. Ogawa A397	Vibrio cholerae	3963057	4155
Vibrio parahaemolyticus VPCR-2009	Vibrio parahaemolyticus	5090393	4839
Vibrio parahaemolyticus CFSAN001618	Vibrio parahaemolyticus	5068129	5154
Vibrio cholerae sv. Inaba A103	Vibrio cholerae	4006439	4001
Vibrio cholerae E506	Vibrio cholerae	4062508	3751
Vibrio parahaemolyticus VIP4-0447	Vibrio parahaemolyticus	5367084	5075
Vibrio cholerae HC-57A1	Vibrio cholerae	3928259	3759
Vibrio parahaemolyticus CFSAN007443	Vibrio parahaemolyticus	4819636	5070
Vibrio parahaemolyticus S124	Vibrio parahaemolyticus	5099295	4759
Vibrio parahaemolyticus 04-2549	Vibrio parahaemolyticus	5085867	4720
Vibrio parahaemolyticus sv. O1:KIV F30368	Vibrio parahaemolyticus	5090449	4752
Vibrio vulnificus CladeA-yb158	Vibrio vulnificus	5294657	4885
Vibrio parahaemolyticus S166	Vibrio parahaemolyticus	4938329	4620
Vibrio parahaemolyticus 09-3216	Vibrio parahaemolyticus	5077830	4750
Vibrio cholerae sv. Inaba KoreaA325	Vibrio cholerae	3986275	4756
Vibrio parahaemolyticus S101	Vibrio parahaemolyticus	4934865	4590
Vibrio cholerae O1 EC-0027	Vibrio cholerae	4032658	3779
Vibrio parahaemolyticus HS-06-05	Vibrio parahaemolyticus	5845987	5545
Vibrio cholerae sv. O1 M66-2	Vibrio cholerae	3938905	3812
Vibrio cholerae YB4G05	Vibrio cholerae	3927241	3564
Vibrio cholerae YN97083	Vibrio cholerae	4072967	3735
Vibrio cholerae BJG-01	Vibrio cholerae	3906300	3713
Vibrio parahaemolyticus sv. O4:KII A1EZ919	Vibrio parahaemolyticus	5094419	4758
Vibrio parahaemolyticus S032	Vibrio parahaemolyticus	5042701	4755
Vibrio parahaemolyticus S128	Vibrio parahaemolyticus	4913824	4592
Vibrio parahaemolyticus S014	Vibrio parahaemolyticus	5110092	4809
Vibrio parahaemolyticus S055	Vibrio parahaemolyticus	4960212	4650
Vibrio alginolyticus NBRC 15630	Vibrio alginolyticus	5049668	4586
Vibrio parahaemolyticus S074	Vibrio parahaemolyticus	5078930	4745
Vibrio parahaemolyticus S141	Vibrio parahaemolyticus	5040371	4718
Vibrio cholerae sv. Ogawa 4488	Vibrio cholerae	4008427	3666
Vibrio parahaemolyticus HS-22-14	Vibrio parahaemolyticus	5761615	5482
Vibrio cholerae O1 NHCC-004A	Vibrio cholerae	4036164	3819
Vibrio cholerae O1 2009V-1085	Vibrio cholerae	4006783	3654
Vibrio parahaemolyticus 09-4664	Vibrio parahaemolyticus	5176668	4831
Vibrio cholerae CP1037(10)	Vibrio cholerae	3916180	3713
Vibrio cholerae HC-67A1	Vibrio cholerae	4024648	3786
Vibrio parahaemolyticus EKP-028	Vibrio parahaemolyticus	5096768	6062
Vibrio parahaemolyticus VP766	Vibrio parahaemolyticus	5203969	5319
Vibrio harveyi ZJ0603	Vibrio harveyi	6658661	6473
Vibrio parahaemolyticus S030	Vibrio parahaemolyticus	5040644	4752
Vibrio parahaemolyticus S152	Vibrio parahaemolyticus	4969185	4646
Vibrio parahaemolyticus S073	Vibrio parahaemolyticus	4984921	4668
Vibrio cholerae sv. Inaba 6191	Vibrio cholerae	4018324	3707
Vibrio parahaemolyticus EN9901310	Vibrio parahaemolyticus	5092164	4785
Vibrio cholerae O1 2010EL-2010N	Vibrio cholerae	4011534	3662
Vibrio parahaemolyticus sv. O4:KUT A3EZ710	Vibrio parahaemolyticus	5122387	4860
Vibrio parahaemolyticus S155	Vibrio parahaemolyticus	4991393	4651
Vibrio cholerae sv. Inaba A481	Vibrio cholerae	4042364	4752
Vibrio parahaemolyticus S065	Vibrio parahaemolyticus	5006732	4625
Vibrio cholerae 2012EL-2176	Vibrio cholerae	4258023	3948
Vibrio parahaemolyticus S031	Vibrio parahaemolyticus	4943387	4626
Vibrio parahaemolyticus S056	Vibrio parahaemolyticus	5147258	5215
Vibrio parahaemolyticus sv. O11:KUT 09-4436	Vibrio parahaemolyticus	5151693	4854
Vibrio parahaemolyticus sv. O6:KUT A0EZ383	Vibrio parahaemolyticus	5158965	4845
Vibrio cholerae sv. O1 bv. El Tor N16961	Vibrio cholerae	4033464	3998
Vibrio parahaemolyticus 10-4244	Vibrio parahaemolyticus	5231918	4860
Vibrio parahaemolyticus FIM-S1392-	Vibrio parahaemolyticus	5174919	4799
Vibrio harveyi NBRC 15634	Vibrio harveyi	5670000	5283
Vibrio vulnificus V252 (unscreened)	Vibrio vulnificus	4992926	4564
Vibrio cholerae sv. Inaba A66	Vibrio cholerae	4000028	3777
Vibrio parahaemolyticus S086	Vibrio parahaemolyticus	5012892	4730
Vibrio cholerae 2010AA-144	Vibrio cholerae	4011565	3679
Vibrio parahaemolyticus CFSAN001619	Vibrio parahaemolyticus	5073119	5355
Vibrio campbellii PEL22A	Vibrio campbellii	5064254	6608
Vibrio parahaemolyticus K1461	Vibrio parahaemolyticus	5177972	4963
Vibrio cholerae CP1033(6)	Vibrio cholerae	3988132	3664
Vibrio parahaemolyticus EN9701173	Vibrio parahaemolyticus	5083979	4748
Vibrio cholerae sv. Ogawa A488(1)	Vibrio cholerae	4019379	3668
Vibrio parahaemolyticus S121	Vibrio parahaemolyticus	4990479	4663
Vibrio cholerae sv. O1 2010EL-1786	Vibrio cholerae	4077740	3946
Vibrio parahaemolyticus NCKU_TV_5HP	Vibrio parahaemolyticus	5521061	5203
Vibrio alginolyticus V1	Vibrio alginolyticus	5255839	4841
Vibrio parahaemolyticus T9109	Vibrio parahaemolyticus	5111893	4880
Vibrio cholerae 2012HC-24	Vibrio cholerae	3990923	3651
Vibrio parahaemolyticus S117	Vibrio parahaemolyticus	4986695	4635
Vibrio vulnificus YJ016	Vibrio vulnificus	5260086	5202
Vibrio cholerae YB4F05	Vibrio cholerae	3886413	3485
Vibrio cholerae sv. O1 bv. El Tor	Vibrio cholerae	4104797	4166
Vibrio cholerae HC-38A1	Vibrio cholerae	4034278	3800
Vibrio parahaemolyticus M0605	Vibrio parahaemolyticus	5429407	5401
Vibrio parahaemolyticus S135	Vibrio parahaemolyticus	5008345	4645
Vibrio parahaemolyticus S053	Vibrio parahaemolyticus	4900661	4800
Vibrio cholerae O1 biovar El Tor MAK97	Vibrio cholerae	3894875	3944
Vibrio cholerae sv. Ogawa 4656	Vibrio cholerae	4025865	3708
Vibrio parahaemolyticus S129	Vibrio parahaemolyticus	4910934	4650
Vibrio cholerae HC-21A1	Vibrio cholerae	4027565	3780
Vibrio parahaemolyticus VIP4-0434	Vibrio parahaemolyticus	5061230	4668
Vibrio cholerae CT 5369-93	Vibrio cholerae	3557309	2938
Vibrio parahaemolyticus S049	Vibrio parahaemolyticus	5134350	4842
Vibrio cholerae YB3G04	Vibrio cholerae	4031104	3708
Vibrio parahaemolyticus VP2007-095	Vibrio parahaemolyticus	5175863	4960
Vibrio parahaemolyticus Peru-466	Vibrio parahaemolyticus	5037488	4728
Vibrio cholerae 507-94	Vibrio cholerae	3928357	3597
Vibrio harveyi CAIM464	Vibrio harveyi	5732564	5454
Vibrio parahaemolyticus S052	Vibrio parahaemolyticus	4918217	4740
Vibrio parahaemolyticus 08-0278	Vibrio parahaemolyticus	5140597	4855
Vibrio cholerae sv. Inaba 6197	Vibrio cholerae	4006478	3874
Vibrio cholerae HC-40A1	Vibrio cholerae	4030287	3785
Vibrio parahaemolyticus 3355	Vibrio parahaemolyticus	5119134	5308
Vibrio cholerae YB8E08	Vibrio cholerae	4013838	3667
Vibrio vulnificus bv. 3 VV4-03	Vibrio vulnificus	5238828	5239
Vibrio cholerae O1 biovar El Tor I-1471 null replaces 78620	Vibrio cholerae	4034973	3671
Vibrio cholerae sv. O1 bv. El Tor MAK676	Vibrio cholerae	3937648	3794
Vibrio parahaemolyticus S120	Vibrio parahaemolyticus	5067888	4740
Vibrio parahaemolyticus CFSAN001617	Vibrio parahaemolyticus	5156488	5381
Vibrio parahaemolyticus 10-4287	Vibrio parahaemolyticus	5146176	4786
Vibrio cholerae O1 bv. El Tor Ogawa RND6878	Vibrio cholerae	4000976	3638
Vibrio parahaemolyticus S028	Vibrio parahaemolyticus	4999222	4671
Vibrio cholerae M818	Vibrio cholerae	3982448	3943
Vibrio parahaemolyticus 97-10290	Vibrio parahaemolyticus	5103858	4792
Vibrio parahaemolyticus CFSAN007432	Vibrio parahaemolyticus	5074652	5394
Vibrio cholerae HC-77A1	Vibrio cholerae	4044795	3787
Vibrio cholerae O1 NHCC-006C	Vibrio cholerae	4032089	3801
Vibrio parahaemolyticus S023	Vibrio parahaemolyticus	5037819	4766
Vibrio parahaemolyticus S115	Vibrio parahaemolyticus	5056756	4762
Vibrio cholerae VCC19	Vibrio cholerae	4418872	4354
Vibrio cholerae HC-81A2	Vibrio cholerae	4020608	3811
Vibrio cholerae sv. Ogawa MG116226	Vibrio cholerae	4024418	3678
Vibrio parahaemolyticus CFSAN006135	Vibrio parahaemolyticus	4968271	5489
Vibrio cholerae O1 EM-1676A	Vibrio cholerae	4011095	3798
Vibrio cholerae sv. Inaba A180	Vibrio cholerae	4027342	4116
Vibrio cholerae sv. O1 2010EL-1792	Vibrio cholerae	4014995	3661
Vibrio cholerae TM 11079-80	Vibrio cholerae	4055140	3726
Vibrio alginolyticus K06K5 (K06K5)	Vibrio alginolyticus	5671999	5239
Vibrio parahaemolyticus K1275	Vibrio parahaemolyticus	5105777	4800
Vibrio parahaemolyticus 3259	Vibrio parahaemolyticus	5360869	5095
Vibrio vulnificus bv. 3 491771	Vibrio vulnificus	5284650	5247
Vibrio parahaemolyticus sv. O1:K56 A1EZ952	Vibrio parahaemolyticus	5066903	4734
Vibrio parahaemolyticus sv. O3:KUT 04-2550	Vibrio parahaemolyticus	5099458	4744
Vibrio parahaemolyticus S146	Vibrio parahaemolyticus	4947977	4626
Vibrio campbellii 051011E	Vibrio campbellii	5701839	5243
Vibrio vulnificus ATCC 43382	Vibrio vulnificus	4950552	4522
Vibrio cholerae sv. Inaba A68	Vibrio cholerae	3970615	3701
Vibrio parahaemolyticus CFSAN007438	Vibrio parahaemolyticus	4984693	6571
Vibrio vulnificus 06-2450 (Draft 2)	Vibrio vulnificus	4916091	4683
Vibrio parahaemolyticus 22702	Vibrio parahaemolyticus	4955222	4601
Vibrio cholerae sv. Inaba 6193	Vibrio cholerae	4028060	3670
Vibrio harveyi CUB2	Vibrio harveyi	6165297	5709
Vibrio parahaemolyticus 930	Vibrio parahaemolyticus	5165306	4771
Vibrio parahaemolyticus S004	Vibrio parahaemolyticus	4934098	4643
Vibrio parahaemolyticus S016	Vibrio parahaemolyticus	5059090	4780
Vibrio parahaemolyticus EN2910	Vibrio parahaemolyticus	5092882	4777
Vibrio cholerae O1 biovar El Tor 31	Vibrio cholerae	4030748	3777
Vibrio cholerae 2012HC-07	Vibrio cholerae	4058134	3718
Vibrio cholerae HE25	Vibrio cholerae	4092530	3846
Vibrio parahaemolyticus TUMSAT_DE2_S2	Vibrio parahaemolyticus	5623531	5297
Vibrio parahaemolyticus sv. O3:K6 RIMD 2210633	Vibrio parahaemolyticus	5165770	5032
Vibrio cholerae O1 NHCC-010F	Vibrio cholerae	4033199	3788
Vibrio parahaemolyticus S091	Vibrio parahaemolyticus	5049586	4994
Vibrio cholerae O1 bv. El Tor M1275	Vibrio cholerae	4107276	3845
Vibrio cholerae YB4G06	Vibrio cholerae	4032120	3717
Vibrio alginolyticus ATCC 17749	Vibrio alginolyticus	5177830	4768
Vibrio cholerae LMA3894-4	Vibrio cholerae	3738715	3270
Vibrio cholerae CRC711	Vibrio cholerae	4057520	3734
Vibrio cholerae 2012HC-25	Vibrio cholerae	3940931	3601
Vibrio cholerae InDRE 4354	Vibrio cholerae	4019937	3906
Vibrio cholerae CP1030(3)	Vibrio cholerae	4002871	3842
Vibrio vulnificus FORC_017	Vibrio vulnificus	5229231	4787
Vibrio cholerae HC-23A1	Vibrio cholerae	4099188	3833
Vibrio cholerae sv. Inaba A59	Vibrio cholerae	3980459	3722
Vibrio cholerae sv. Inaba GP8	Vibrio cholerae	3940586	3707
Vibrio cholerae CP1032(5)	Vibrio cholerae	3971467	3751
Vibrio cholerae E1320	Vibrio cholerae	4110440	3794
Vibrio cholerae sv. Ogawa A131	Vibrio cholerae	4026666	3906
Vibrio parahaemolyticus S087	Vibrio parahaemolyticus	5029105	4723
Vibrio parahaemolyticus SNUVpS-1	Vibrio parahaemolyticus	5241845	4834
Vibrio parahaemolyticus S440-7	Vibrio parahaemolyticus	5099846	4784
Vibrio cholerae HE45	Vibrio cholerae	4125202	3880
Vibrio parahaemolyticus 10-4255	Vibrio parahaemolyticus	5033993	4700
Vibrio parahaemolyticus S111	Vibrio parahaemolyticus	5081235	4708
Vibrio parahaemolyticus SBR10290	Vibrio parahaemolyticus	5113040	5048
Vibrio parahaemolyticus S172	Vibrio parahaemolyticus	5002526	4661
Vibrio cholerae sv. Ogawa A346(2)	Vibrio cholerae	4101823	4625
Vibrio vulnificus 93U204	Vibrio vulnificus	5127345	4683
Vibrio campbellii 602L	Vibrio campbellii	5439459	5083
Vibrio parahaemolyticus 04.2548	Vibrio parahaemolyticus	5479312	5108
Vibrio parahaemolyticus CFSAN007447	Vibrio parahaemolyticus	4905401	5611
Vibrio parahaemolyticus ISF-25-6	Vibrio parahaemolyticus	5064540	4723
Vibrio cholerae 623-39	Vibrio cholerae	4060496	3755
Vibrio parahaemolyticus TUMSAT_D06_S3	Vibrio parahaemolyticus	5232888	4876
Vibrio cholerae sv. Inaba MBN17	Vibrio cholerae	4010917	3665
Vibrio cholerae HCUF01	Vibrio cholerae	4068827	3854
Vibrio alginolyticus ATCC 17749	Vibrio alginolyticus	5146637	4837
Vibrio cholerae sv. Inaba 7685	Vibrio cholerae	4008486	3673
Vibrio parahaemolyticus S012	Vibrio parahaemolyticus	5029093	4747
Vibrio cholerae sv. Inaba A279	Vibrio cholerae	4062892	5640
Vibrio parahaemolyticus Vp103	Vibrio parahaemolyticus	4987916	4984
Vibrio parahaemolyticus S071	Vibrio parahaemolyticus	5033977	4674
Vibrio cholerae sv. Inaba A325	Vibrio cholerae	3963633	3649
Vibrio parahaemolyticus sv. O1:K56 A3EZ799	Vibrio parahaemolyticus	5044575	4714
Vibrio parahaemolyticus sv. O1:K56 A4EZ724	Vibrio parahaemolyticus	5058285	4735
Vibrio cholerae O1 bv. El Tor Ogawa RND19187	Vibrio cholerae	4001659	3647
Vibrio parahaemolyticus S456-5	Vibrio parahaemolyticus	6053377	6044
Vibrio harveyi VH5	Vibrio harveyi	5916358	5534
Vibrio parahaemolyticus S008	Vibrio parahaemolyticus	5024103	4726
Vibrio cholerae sv. O1 bv. El Tor A1552	Vibrio cholerae	4068435	3753
Vibrio alginolyticus ZJ-T	Vibrio alginolyticus	5406094	4958
Vibrio cholerae HC-70A1	Vibrio cholerae	4056521	3824
Vibrio parahaemolyticus S013	Vibrio parahaemolyticus	4938757	4628
Vibrio cholerae sv. Inaba A5	Vibrio cholerae	4029631	3710
Vibrio parahaemolyticus S163	Vibrio parahaemolyticus	5124685	4781
Vibrio parahaemolyticus 3644	Vibrio parahaemolyticus	4985217	5096
Vibrio parahaemolyticus S018	Vibrio parahaemolyticus	5066871	4781
Vibrio parahaemolyticus 08-7626	Vibrio parahaemolyticus	5176936	4840
Vibrio alginolyticus RM-10-2	Vibrio alginolyticus	5263949	4818
Vibrio parahaemolyticus S037	Vibrio parahaemolyticus	4968049	4895
Vibrio cholerae sv. Ogawa 4661	Vibrio cholerae	3892834	3582
Vibrio cholerae sv. O1 2010EL-1798	Vibrio cholerae	4016678	3652
Vibrio cholerae CP1115	Vibrio cholerae	3927074	3546
Vibrio parahaemolyticus S123	Vibrio parahaemolyticus	4998410	4665
Vibrio parahaemolyticus S015	Vibrio parahaemolyticus	5106973	4793
Vibrio parahaemolyticus S160	Vibrio parahaemolyticus	4732150	4419
Vibrio parahaemolyticus sv. O4:K63 A4EZ700	Vibrio parahaemolyticus	5127080	4854
Vibrio vulnificus BAA87	Vibrio vulnificus	5135488	4663
Vibrio vulnificus ATCC 33147	Vibrio vulnificus	4990285	4733
Vibrio cholerae sv. Ogawa 4660	Vibrio cholerae	2519361	2758
Vibrio parahaemolyticus S138	Vibrio parahaemolyticus	5083960	4726
Vibrio cholerae O1 2011EL-1137	Vibrio cholerae	4009921	3651
Vibrio alginolyticus BSW8	Vibrio alginolyticus	5170782	4773
Vibrio cholerae sv. Inaba 6212	Vibrio cholerae	4014229	3892
Vibrio parahaemolyticus 09-4434	Vibrio parahaemolyticus	5176770	4825
Vibrio cholerae sv. Inaba GP16	Vibrio cholerae	3964593	3699
Vibrio cholerae HC-32A1	Vibrio cholerae	4031066	3773
Vibrio parahaemolyticus S499-7	Vibrio parahaemolyticus	5086321	4781
Vibrio parahaemolyticus S167	Vibrio parahaemolyticus	5119560	4746
Vibrio parahaemolyticus 10290	Vibrio parahaemolyticus	5183035	4971
Vibrio cholerae sv. Inaba A231	Vibrio cholerae	3991394	4039
Vibrio cholerae HC-1A2	Vibrio cholerae	3965428	3678
Vibrio cholerae O1 3500-05	Vibrio cholerae	4004394	3635
Vibrio parahaemolyticus S161	Vibrio parahaemolyticus	5001614	4631
Vibrio parahaemolyticus sv. O1:K58 C142	Vibrio parahaemolyticus	5210898	4887
Vibrio cholerae 623-39	Vibrio cholerae	3975259	3867
Vibrio cholerae sv. Ogawa 4675	Vibrio cholerae	3964685	3673
Vibrio cholerae sv. Ogawa PRL64	Vibrio cholerae	4022958	3707
Vibrio cholerae TMA 21	Vibrio cholerae	4023772	3714
Vibrio parahaemolyticus S153	Vibrio parahaemolyticus	4995013	4668
Vibrio parahaemolyticus S002	Vibrio parahaemolyticus	4950241	4708
Vibrio cholerae HC-46B1	Vibrio cholerae	3941918	3697
Vibrio parahaemolyticus EKP-021	Vibrio parahaemolyticus	5133013	5895
Vibrio cholerae HENC-03	Vibrio cholerae	5910844	5390
Vibrio parahaemolyticus RM-14-5	Vibrio parahaemolyticus	5038726	4705
Vibrio parahaemolyticus S106	Vibrio parahaemolyticus	5028816	4703
Vibrio parahaemolyticus sv. O4:KII T8994	Vibrio parahaemolyticus	5076710	4745
Vibrio cholerae CP1117	Vibrio cholerae	3925548	3550
Vibrio cholerae 2012Env-25	Vibrio cholerae	3940931	3601
Vibrio cholerae sv. Ogawa 4605	Vibrio cholerae	4010823	3682
Vibrio parahaemolyticus CFSAN007458	Vibrio parahaemolyticus	4873395	5662
Vibrio cholerae HC-72A2	Vibrio cholerae	4026713	3792
Vibrio parahaemolyticus S024	Vibrio parahaemolyticus	5049824	4688
Vibrio parahaemolyticus sv. O1:K56 F1419	Vibrio parahaemolyticus	5031127	4709
Vibrio cholerae CP1046(19)	Vibrio cholerae	4093497	3964
Vibrio parahaemolyticus TUMSAT_H01_S4	Vibrio parahaemolyticus	5213752	4812
Vibrio parahaemolyticus PMC14.7	Vibrio parahaemolyticus	5133772	4774
Vibrio parahaemolyticus CFSAN001613	Vibrio parahaemolyticus	4997435	5247
Vibrio cholerae sv. Ogawa 4623	Vibrio cholerae	4031416	3684
Vibrio cholerae sv. Ogawa A154	Vibrio cholerae	3970995	3684
Vibrio Cholerae Drakes2013	Vibrio cholerae	4006305	3910
Vibrio vulnificus VVyb1(BT3)	Vibrio vulnificus	5031829	4782
Vibrio cholerae HE-44C1	Vibrio cholerae	3880393	3659
Vibrio parahaemolyticus sv. O4:KVII A2EZ743	Vibrio parahaemolyticus	5063270	4711
Vibrio parahaemolyticus S077	Vibrio parahaemolyticus	5056595	4724
Vibrio cholerae 2012Env-94	Vibrio cholerae	3986334	3644
Vibrio cholerae O1 3582-05	Vibrio cholerae	3967625	3622
Vibrio harveyi BSW5	Vibrio harveyi	5864537	5366
Vibrio vulnificus NBRC 15645, ATCC 27562	Vibrio vulnificus	4326719	3966
Vibrio cholerae 2010AA-150	Vibrio cholerae	3997985	3653
Vibrio parahaemolyticus CFSAN007436	Vibrio parahaemolyticus	5063327	5033
Vibrio alginolyticus UCD-9C	Vibrio alginolyticus	5839212	5562
Vibrio parahaemolyticus S058	Vibrio parahaemolyticus	4974390	4787
Vibrio campbellii 501J	Vibrio campbellii	3612363	4396
Vibrio cholerae sv. Inaba A70	Vibrio cholerae	3972356	3755
Vibrio cholerae sv. Ogawa A186	Vibrio cholerae	3990841	3915
Vibrio harveyi CAIM 1792	Vibrio harveyi	5827413	5338
Vibrio cholerae sv. Inaba 6196	Vibrio cholerae	1791516	2247
Vibrio parahaemolyticus ISF-94-1	Vibrio parahaemolyticus	5043452	4711
Vibrio vulnificus B2	Vibrio vulnificus	4663043	4244
Vibrio parahaemolyticus CFSAN006129	Vibrio parahaemolyticus	4944619	5357
Vibrio parahaemolyticus K23	Vibrio parahaemolyticus	5073347	4718
Vibrio parahaemolyticus sv. O4:KUT C143	Vibrio parahaemolyticus	5078280	4738
Vibrio parahaemolyticus FORC_018	Vibrio parahaemolyticus	5045560	4691
Vibrio parahaemolyticus CFSAN001620	Vibrio parahaemolyticus	5046395	5252
Vibrio cholerae O1 biovar El Tor M1429	Vibrio cholerae	4039297	3930
Vibrio parahaemolyticus VP-NY4	Vibrio parahaemolyticus	5247801	4962
Vibrio parahaemolyticus S064	Vibrio parahaemolyticus	4989171	4646
Vibrio cholerae HC-19A1	Vibrio cholerae	4030119	3770
Vibrio cholerae O1 Nep-21113	Vibrio cholerae	4047072	3806
Vibrio alginolyticus K08M3 (K08M3)	Vibrio alginolyticus	5655141	5231
Vibrio cholerae O1 biovar El Tor P18899	Vibrio cholerae	4015853	3988
Vibrio cholerae sv. Ogawa A184	Vibrio cholerae	3997330	3957
Vibrio cholerae M2140	Vibrio cholerae	4014863	3677
Vibrio cholerae sv. Inaba 7686	Vibrio cholerae	4005949	3759
Vibrio parahaemolyticus S131	Vibrio parahaemolyticus	5085328	4722
Vibrio parahaemolyticus CFSAN007448	Vibrio parahaemolyticus	5255099	5888
Vibrio parahaemolyticus ISF-54-12	Vibrio parahaemolyticus	5024989	4701
Vibrio cholerae C5	Vibrio cholerae	4102038	3784
Vibrio cholerae sv. Ogawa A130	Vibrio cholerae	4043052	4054
Vibrio cholerae 2740-80	Vibrio cholerae	3945478	3859
Vibrio parahaemolyticus S142	Vibrio parahaemolyticus	5088807	4799
Vibrio cholerae NCTC 5395	Vibrio cholerae	4170245	3854
Vibrio parahaemolyticus S076	Vibrio parahaemolyticus	5061000	4700
Vibrio cholerae 2012Env-326	Vibrio cholerae	3998617	4082
Vibrio cholerae 2012HC-10	Vibrio cholerae	3990766	3641
Vibrio campbellii CAIM198	Vibrio campbellii	4602722	5109
Vibrio parahaemolyticus CFSAN012494	Vibrio parahaemolyticus	5125155	4723
Vibrio parahaemolyticus CFSAN007444	Vibrio parahaemolyticus	4937653	5107
Vibrio alginolyticus ATCC 33787	Vibrio alginolyticus	5724939	5418
Vibrio cholerae O1 EC-0012	Vibrio cholerae	4035845	3808
Vibrio cholerae sv. Ogawa V109	Vibrio cholerae	3983713	3893
Vibrio cholerae sv. O139 MO10	Vibrio cholerae	4034412	3691
Vibrio parahaemolyticus S038	Vibrio parahaemolyticus	5011881	4779
Vibrio parahaemolyticus sv. O4:KUT 09-3219	Vibrio parahaemolyticus	5074950	4751
Vibrio parahaemolyticus S113	Vibrio parahaemolyticus	5009062	4870
Vibrio cholerae CP1042(15)	Vibrio cholerae	4045377	3808
Vibrio cholerae CP1047	Vibrio cholerae	4034035	3793
Vibrio parahaemolyticus CFSAN012491	Vibrio parahaemolyticus	4973439	5847
Vibrio parahaemolyticus 09-3217	Vibrio parahaemolyticus	5018986	4673
Vibrio alginolyticus E0666	Vibrio alginolyticus	5048917	4565
Vibrio cholerae IEC224	Vibrio cholerae	4079586	3787
Vibrio parahaemolyticus sv. O4:K63 A5Z860	Vibrio parahaemolyticus	5094605	4793
Vibrio cholerae 2012HC-32	Vibrio cholerae	3992895	3641
Vibrio cholerae ATCC 14035	Vibrio cholerae	4026422	3748
Vibrio parahaemolyticus S174	Vibrio parahaemolyticus	4935684	4550
Vibrio parahaemolyticus VP250	Vibrio parahaemolyticus	5202656	4878
Vibrio cholerae sv. Ogawa A346(1)	Vibrio cholerae	4091036	3748
Vibrio parahaemolyticus 12310	Vibrio parahaemolyticus	5133901	4958
Vibrio parahaemolyticus sv. O4:KII C147	Vibrio parahaemolyticus	5078771	4735
Vibrio cholerae sv. Ogawa GP160	Vibrio cholerae	3981722	3652
Vibrio parahaemolyticus CFSAN007430	Vibrio parahaemolyticus	5035451	5436
Vibrio cholerae YB4C07	Vibrio cholerae	4015430	3666
Vibrio cholerae sv. Inaba A22	Vibrio cholerae	3976093	3639
Vibrio cholerae O1 EDC-020	Vibrio cholerae	4032739	3781
Vibrio cholerae sv. O139 A383	Vibrio cholerae	3981975	3680
Vibrio parahaemolyticus S022	Vibrio parahaemolyticus	5160447	4855
Vibrio cholerae HE-69A1	Vibrio cholerae	4028212	3770
Vibrio cholerae HE-16	Vibrio cholerae	3905537	3794
Vibrio parahaemolyticus CFSAN007455	Vibrio parahaemolyticus	5032793	5323
Vibrio parahaemolyticus 10-4242	Vibrio parahaemolyticus	5110983	4808
Vibrio cholerae CP1112	Vibrio cholerae	3927706	3557
Vibrio cholerae HC-80A1	Vibrio cholerae	4029801	3793
Vibrio cholerae YB4H02	Vibrio cholerae	4039090	3725
Vibrio parahaemolyticus S133	Vibrio parahaemolyticus	4982316	4636
Vibrio parahaemolyticus 09-4660	Vibrio parahaemolyticus	5177094	4828
Vibrio parahaemolyticus S144	Vibrio parahaemolyticus	5000563	4654
Vibrio parahaemolyticus S132	Vibrio parahaemolyticus	5060134	4750
Vibrio cholerae 4663	Vibrio cholerae	4003998	3674
Vibrio parahaemolyticus S125	Vibrio parahaemolyticus	5047822	4726
Vibrio cholerae InDRE 3683	Vibrio cholerae	3871676	5409
Vibrio cholerae HC-49A2	Vibrio cholerae	4059369	3828
Vibrio parahaemolyticus S148	Vibrio parahaemolyticus	4950701	4677
Vibrio parahaemolyticus sv. O4:KII H18983	Vibrio parahaemolyticus	5085869	4761
Vibrio parahaemolyticus O4:K12 K1203	Vibrio parahaemolyticus	5138500	5400
Vibrio cholerae HC-56A1	Vibrio cholerae	3928043	3744
Vibrio parahaemolyticus sv. O4:KII F4395	Vibrio parahaemolyticus	5134947	4802
Vibrio cholerae O1 3546-06	Vibrio cholerae	4002720	3636
Vibrio parahaemolyticus FDAARGOS_120	Vibrio parahaemolyticus	5332288	5014
Vibrio parahaemolyticus VIP4-0407	Vibrio parahaemolyticus	5096056	4683
Vibrio parahaemolyticus 07-2965	Vibrio parahaemolyticus	5192708	4853
Vibrio campbellii DS40M4	Vibrio campbellii	5124098	4916
Vibrio harveyi AOD131	Vibrio harveyi	6120227	5752
Vibrio cholerae sv. Ogawa 4784	Vibrio cholerae	4015929	3662
Vibrio parahaemolyticus PMC58.5	Vibrio parahaemolyticus	5154023	4786
Vibrio parahaemolyticus S143	Vibrio parahaemolyticus	5000881	4633
Vibrio parahaemolyticus S082	Vibrio parahaemolyticus	4937519	4621
Vibrio cholerae 2010AA-147	Vibrio cholerae	4006276	3672
Vibrio parahaemolyticus S083	Vibrio parahaemolyticus	5061785	4748
Vibrio parahaemolyticus 10-4241	Vibrio parahaemolyticus	5089703	4760
Vibrio parahaemolyticus TUMSAT_H03_S5	Vibrio parahaemolyticus	5548598	5175
Vibrio parahaemolyticus EN9701072	Vibrio parahaemolyticus	4966234	5150
Vibrio parahaemolyticus S448-16	Vibrio parahaemolyticus	5091882	4776
Vibrio cholerae sv. Inaba A111	Vibrio cholerae	3998854	3972
Vibrio Parahaemolyticus VIP4-0439	Vibrio parahaemolyticus	5137870	4719
Vibrio cholerae sv. O37 V52	Vibrio cholerae	3974495	3907
Vibrio vulnificus ATL 71503	Vibrio vulnificus	4839301	4604
Vibrio cholerae I-1300 null replaces 78625	Vibrio cholerae	4033785	3729
Vibrio parahaemolyticus 13-028/A2	Vibrio parahaemolyticus	4898160	4757
Vibrio parahaemolyticus Gxfcg07_003_7	Vibrio parahaemolyticus	5144979	4815
Vibrio cholerae sv. Inaba A6	Vibrio cholerae	3990070	3657
Vibrio cholerae O1 bv. El Tor Inaba RND18899	Vibrio cholerae	3991231	3631
Vibrio parahaemolyticus ATC220	Vibrio parahaemolyticus	5145131	4784
Vibrio parahaemolyticus CFSAN006132	Vibrio parahaemolyticus	4950925	6492
Vibrio parahaemolyticus TUMSAT_DE1_S1	Vibrio parahaemolyticus	5280365	5007
Vibrio cholerae HENC-01	Vibrio cholerae	5680014	5351
Vibrio cholerae 2012HC-16	Vibrio cholerae	4040987	3717
Vibrio cholerae MZO-3	Vibrio cholerae	4119643	3856
Vibrio harveyi BB120, ATCC BAA-1116	Vibrio harveyi	6058377	6252
Vibrio parahaemolyticus FORC_004	Vibrio parahaemolyticus	5107612	4727
Vibrio harveyi 1DA3	Vibrio harveyi	5930024	5117
Vibrio cholerae ME-7	Vibrio cholerae	3860027	3620
Vibrio cholerae BX 330286	Vibrio cholerae	4000672	3743
Vibrio parahaemolyticus CFSAN007441	Vibrio parahaemolyticus	4811357	5063
Vibrio parahaemolyticus 04-2551	Vibrio parahaemolyticus	5165571	4819
Vibrio alginolyticus 12G01	Vibrio alginolyticus	5160431	4824
Vibrio cholerae 2012HC-17	Vibrio cholerae	3991006	3639
Vibrio parahaemolyticus NCKU_TV_3HP	Vibrio parahaemolyticus	5523565	5210
Vibrio parahaemolyticus S136	Vibrio parahaemolyticus	5014009	4653
Vibrio cholerae sv. Ogawa A50	Vibrio cholerae	3906819	4068
Vibrio parahaemolyticus ATCC 17802	Vibrio parahaemolyticus	5152433	4750
Vibrio cholerae O1 2010V-1014	Vibrio cholerae	4006896	3646
Vibrio cholerae sv. Inaba 4111	Vibrio cholerae	3848038	3528
Vibrio alginolyticus K10K4 (K10K4)	Vibrio alginolyticus	5389178	4926
Vibrio harveyi ATCC 43516	Vibrio harveyi	6038881	5580
Vibrio parahaemolyticus CFSAN007451	Vibrio parahaemolyticus	5114054	4736
Vibrio cholerae CIRS 101	Vibrio cholerae	4059686	3567
Vibrio cholerae 3265/80	Vibrio cholerae	3996433	4061
Vibrio parahaemolyticus S130	Vibrio parahaemolyticus	5142055	4860
Vibrio parahaemolyticus ISF-77-01	Vibrio parahaemolyticus	5019563	4648
Vibrio harveyi HY01	Vibrio harveyi	5400985	4421
Vibrio cholerae sv. Ogawa MG116025	Vibrio cholerae	4019256	3680
Vibrio parahaemolyticus CFSAN007462	Vibrio parahaemolyticus	4825638	6317
Vibrio parahaemolyticus sv. O1:K56 A2EZ614	Vibrio parahaemolyticus	5065489	4735
Vibrio cholerae 2010AA-148	Vibrio cholerae	3996510	3652
Vibrio cholerae sv. Inaba A19	Vibrio cholerae	3945452	3595
Vibrio vulnificus SC9629	Vibrio vulnificus	5077413	4679
Vibrio parahaemolyticus sv. O1:Kuk FDA_R31	Vibrio parahaemolyticus	5223562	4892
Vibrio parahaemolyticus 861	Vibrio parahaemolyticus	5162308	4919
Vibrio parahaemolyticus sv. O10:KVII A4EZ964	Vibrio parahaemolyticus	5101569	4745
Vibrio cholerae sv. Ogawa 4646	Vibrio cholerae	4041584	3702
Vibrio cholerae O1 2010EL-1749	Vibrio cholerae	3998227	3696
Vibrio cholerae O1 bv. El Tor M1275D	Vibrio cholerae	4094794	3820
Vibrio parahaemolyticus 10-7197	Vibrio parahaemolyticus	5079771	4743
Vibrio vulnificus ATL 6-1306	Vibrio vulnificus	4978777	4522
Vibrio cholerae HC-59A1	Vibrio cholerae	3938581	3759
Vibrio cholerae sv. Ogawa VC51	Vibrio cholerae	3936307	4229
Vibrio cholerae sv. Ogawa 4551	Vibrio cholerae	4027757	3677
Vibrio parahaemolyticus VIP4-0443	Vibrio parahaemolyticus	4872707	5863
Vibrio cholerae HC-37A1	Vibrio cholerae	4033331	3792
Vibrio alginolyticus EPGS	Vibrio alginolyticus	5097723	4718
Vibrio parahaemolyticus S151	Vibrio parahaemolyticus	4993732	4650
Vibrio parahaemolyticus J-C2-34	Vibrio parahaemolyticus	5150449	4970
Vibrio cholerae O1 AG-8040	Vibrio cholerae	3981622	3730
Vibrio cholerae sv. Ogawa 4662	Vibrio cholerae	4010116	3656
Vibrio cholerae HC-71A1	Vibrio cholerae	4026155	3780
Vibrio parahaemolyticus NBRC 12711	Vibrio parahaemolyticus	4990217	4577
Vibrio cholerae HC-55B2	Vibrio cholerae	3937890	3765
Vibrio cholerae sv. O1 RC27	Vibrio cholerae	4011779	3530
Vibrio cholerae bv. El Tor O1	Vibrio cholerae	3957767	3945
Vibrio cholerae PhVE-5	Vibrio cholerae	3919929	3563
Vibrio parahaemolyticus B-265	Vibrio parahaemolyticus	5184899	4947
Vibrio alginolyticus K01M1 (K01M1)	Vibrio alginolyticus	5352051	4885
Vibrio cholerae 2010AA-146	Vibrio cholerae	3999333	3650
Vibrio parahaemolyticus sv. O3:K6 RIMD 2210633	Vibrio parahaemolyticus	5149386	5034
Vibrio cholerae O1 2010EL-1961	Vibrio cholerae	3994300	3649
Vibrio parahaemolyticus sv. O4:KUT A5Z905	Vibrio parahaemolyticus	5226793	4897
Vibrio parahaemolyticus CFSAN007439	Vibrio parahaemolyticus	5007333	6057
Vibrio cholerae YB1G06	Vibrio cholerae	3937794	3528
Vibrio cholerae O1 biovar El Tor 43	Vibrio cholerae	4143510	4011
Vibrio cholerae O1 EM-1727	Vibrio cholerae	4066398	3873
Vibrio cholerae sv. Ogawa A245	Vibrio cholerae	3975297	3893
Vibrio parahaemolyticus K5030	Vibrio parahaemolyticus	5028244	4746
Vibrio parahaemolyticus CFSAN007433	Vibrio parahaemolyticus	5178257	5882
Vibrio parahaemolyticus S003	Vibrio parahaemolyticus	4958680	4734
Vibrio cholerae 2012HC-15	Vibrio cholerae	4006746	3657
Vibrio cholerae HC-50A2	Vibrio cholerae	4023694	3986
Vibrio cholerae MJ-1236	Vibrio cholerae	4236368	3894
Vibrio parahaemolyticus v110	Vibrio parahaemolyticus	5426513	6460
Vibrio cholerae bv. albensis VL426	Vibrio cholerae	3987383	3582
Vibrio cholerae HC-61A1	Vibrio cholerae	4068955	3852
Vibrio parahaemolyticus CFSAN007461	Vibrio parahaemolyticus	5011842	4933
Vibrio cholerae HE48	Vibrio cholerae	4179415	3982
Vibrio parahaemolyticus S110	Vibrio parahaemolyticus	5065799	4715
Vibrio cholerae sv. Ogawa A488(2)	Vibrio cholerae	4010896	3706
Vibrio vulnificus E64MW	Vibrio vulnificus	4962682	4804
Vibrio parahaemolyticus S098	Vibrio parahaemolyticus	5225840	4896
Vibrio parahaemolyticus 49	Vibrio parahaemolyticus	5104016	5354
Vibrio parahaemolyticus S054	Vibrio parahaemolyticus	5098653	5032
Vibrio cholerae sv. O1 O395	Vibrio cholerae	4132319	4031
Vibrio cholerae HC-65A1	Vibrio cholerae	4026255	3798
Vibrio parahaemolyticus S033	Vibrio parahaemolyticus	5107330	4801
Vibrio cholerae HE-51A1	Vibrio cholerae	3924355	3737
Vibrio cholerae sv. Inaba-ElTor 2011EL-301	Vibrio cholerae	4026964	3699
Vibrio campbellii ATCC BAA-1116	Vibrio campbellii	6031829	5674
Vibrio cholerae O1 2011EL-1089	Vibrio cholerae	4002877	3647
Vibrio parahaemolyticus 863	Vibrio parahaemolyticus	5226554	4856
Vibrio cholerae sv. Ogawa 4679	Vibrio cholerae	4003903	3672
Vibrio parahaemolyticus CFSAN001611	Vibrio parahaemolyticus	5121555	5380
Vibrio parahaemolyticus Peru-288	Vibrio parahaemolyticus	5180217	4914
Vibrio cholerae PhVC-326	Vibrio cholerae	3918696	3561
Vibrio cholerae sv. Inaba GP145	Vibrio cholerae	3938998	3602
Vibrio cholerae sv. Inaba 4322	Vibrio cholerae	3965774	3640
Vibrio cholerae YB2A05	Vibrio cholerae	3885784	3486
Vibrio campbellii LMB29	Vibrio campbellii	6195978	5825
Vibrio cholerae 2012Env-32	Vibrio cholerae	3950347	3576
Vibrio cholerae HC-02A1	Vibrio cholerae	3947804	3764
Vibrio parahaemolyticus MAVP-26	Vibrio parahaemolyticus	5109180	4776
Vibrio parahaemolyticus S045	Vibrio parahaemolyticus	4992889	4646
Vibrio parahaemolyticus CFSAN001614	Vibrio parahaemolyticus	5196367	5375
Vibrio vulnificus FORC_009	Vibrio vulnificus	5060705	4616
Vibrio parahaemolyticus S047	Vibrio parahaemolyticus	4981257	4660
Vibrio cholerae HE-46	Vibrio cholerae	3879135	3646
Vibrio parahaemolyticus sv. O1:KUT 09-4661	Vibrio parahaemolyticus	5173507	4817
Vibrio campbellii CCS02	Vibrio campbellii	5687953	5199
Vibrio cholerae O1 116063	Vibrio cholerae	3974320	3807
Vibrio parahaemolyticus AQ3810	Vibrio parahaemolyticus	5013700	6471
Vibrio parahaemolyticus sv. O4:KUT 07-2964	Vibrio parahaemolyticus	5120702	4755
Vibrio parahaemolyticus VPTS-2010	Vibrio parahaemolyticus	5218338	5275
Vibrio vulnificus bv. 1 2322	Vibrio vulnificus	5281312	5036
Vibrio parahaemolyticus PMA37.5	Vibrio parahaemolyticus	5095299	4920
Vibrio parahaemolyticus NIHCB0603	Vibrio parahaemolyticus	5225215	4924
Vibrio alginolyticus K04M5 (Vibrio alginolyticus K04M5)	Vibrio alginolyticus	5666255	5234
Vibrio cholerae CP1038(11)	Vibrio cholerae	4058268	3824
Vibrio cholerae 365-96	Vibrio cholerae	4077462	3793
Vibrio cholerae sv. Inaba 6215	Vibrio cholerae	4029535	3677
Vibrio harveyi VHJR7	Vibrio harveyi	5918874	5506
Vibrio parahaemolyticus S349-10	Vibrio parahaemolyticus	5212748	4862
Vibrio cholerae HC-43A1	Vibrio cholerae	4053234	3830
Vibrio parahaemolyticus MAVP-36	Vibrio parahaemolyticus	5189040	4877
Vibrio cholerae ATCC 11629	Vibrio cholerae	4216071	4044
Vibrio campbellii CAIM 519	Vibrio campbellii	5076254	4788
Vibrio vulnificus FORC_016	Vibrio vulnificus	5072369	4614
Vibrio parahaemolyticus NCKU_CV_CHN	Vibrio parahaemolyticus	5272967	4996
Vibrio parahaemolyticus 07-1339	Vibrio parahaemolyticus	5230439	4882
Vibrio cholerae CP1040	Vibrio cholerae	4027015	3828
Vibrio cholerae O16 877-163	Vibrio cholerae	3801863	3782
Vibrio parahaemolyticus sv. O5:K18 A3EZ770	Vibrio parahaemolyticus	5177526	4814
Vibrio parahaemolyticus AF91	Vibrio parahaemolyticus	5176263	4946
Vibrio parahaemolyticus S159	Vibrio parahaemolyticus	4985962	4637
Vibrio cholerae HE-62B1	Vibrio cholerae	4030946	3809
Vibrio cholerae 2012HC-35	Vibrio cholerae	3988282	3636
Vibrio cholerae ZWU0020	Vibrio cholerae	4039019	3731
Vibrio alginolyticus TS13	Vibrio alginolyticus	5100269	4763
Vibrio parahaemolyticus S043	Vibrio parahaemolyticus	5024379	4745
Vibrio parahaemolyticus 98-513-F52	Vibrio parahaemolyticus	5173738	4833
Vibrio parahaemolyticus CFSAN001612	Vibrio parahaemolyticus	5061179	5287
Vibrio parahaemolyticus 10-4293	Vibrio parahaemolyticus	5189028	4902
Vibrio cholerae HC-59B1	Vibrio cholerae	3938783	3753
Vibrio cholerae sv. Ogawa A193	Vibrio cholerae	3992073	3842
Vibrio cholerae RC9	Vibrio cholerae	4211011	3928
Vibrio parahaemolyticus 09.5357	Vibrio parahaemolyticus	5167295	4794
Vibrio cholerae O1 EDC-022	Vibrio cholerae	4054790	3821
Vibrio cholerae YN2011004	Vibrio cholerae	4055148	3716
Vibrio cholerae YB1A01	Vibrio cholerae	3876619	3492
Vibrio parahaemolyticus S170	Vibrio parahaemolyticus	5006021	4611
Vibrio cholerae sv. Ogawa 4519	Vibrio cholerae	4007742	3651
Vibrio cholerae sv. Inaba A389	Vibrio cholerae	4075312	4223
Vibrio parahaemolyticus S147	Vibrio parahaemolyticus	5048871	4779
Vibrio parahaemolyticus FORC_006	Vibrio parahaemolyticus	5094100	4765
Vibrio parahaemolyticus S005	Vibrio parahaemolyticus	4968790	4652
Vibrio parahaemolyticus S122	Vibrio parahaemolyticus	5022851	4684
Vibrio alginolyticus UCD-32C	Vibrio alginolyticus	5265269	4885
Vibrio cholerae sv. Inaba A219	Vibrio cholerae	3955205	4507
Vibrio parahaemolyticus S021	Vibrio parahaemolyticus	5142580	4860
Vibrio cholerae 2012HC-19	Vibrio cholerae	3986584	3631
Vibrio cholerae sv. Ogawa GP60	Vibrio cholerae	3833730	3579
Vibrio parahaemolyticus CT4287	Vibrio parahaemolyticus	5228135	4922
Vibrio cholerae M1399	Vibrio cholerae	3984832	3977
Vibrio cholerae O1 biovar El Tor FJ147	Vibrio cholerae	4091935	3781
Vibrio cholerae 2012HC-18	Vibrio cholerae	4001196	3651
Vibrio cholerae O1 2009V-1116	Vibrio cholerae	4001391	3634
Vibrio harveyi ATCC 25919	Vibrio harveyi	5804286	5355
Vibrio cholerae O1 3554-08	Vibrio cholerae	4010930	3664
Vibrio cholerae sv. Ogawa A57	Vibrio cholerae	4041179	5058
Vibrio cholerae sv. Ogawa PRL18	Vibrio cholerae	3915623	4422
Vibrio parahaemolyticus FORC_023 378	Vibrio parahaemolyticus	5015214	4623
Vibrio alginolyticus K04M3 (K04M3)	Vibrio alginolyticus	5674090	5267
Vibrio cholerae 2012HC-08	Vibrio cholerae	4055408	3726
Vibrio vulnificus CMCP6	Vibrio vulnificus	5126798	4665
Vibrio parahaemolyticus 3324	Vibrio parahaemolyticus	5098399	4799
Vibrio cholerae sv. Ogawa 1362	Vibrio cholerae	4061942	3722
Vibrio cholerae sv. Inaba A483	Vibrio cholerae	4025124	4577
Vibrio parahaemolyticus S044	Vibrio parahaemolyticus	4969504	4701
Vibrio cholerae 2010AA-143	Vibrio cholerae	4005668	3669
Vibrio parahaemolyticus sv. O5:KUT C146	Vibrio parahaemolyticus	5212184	4895
Vibrio parahaemolyticus CFSAN007445	Vibrio parahaemolyticus	4973111	5270
Vibrio alginolyticus BSW15	Vibrio alginolyticus	5184023	4793
Vibrio cholerae HC-33A2	Vibrio cholerae	4022874	3750
Vibrio parahaemolyticus CFSAN001595	Vibrio parahaemolyticus	5069445	5173
Vibrio parahaemolyticus CFSAN007442	Vibrio parahaemolyticus	4815291	5076
Vibrio parahaemolyticus EN9701121	Vibrio parahaemolyticus	5107306	5223
Vibrio cholerae O1 EM-1536	Vibrio cholerae	4057504	3832
Vibrio cholerae O1 biovar El Tor I-1471	Vibrio cholerae	3880863	3672
Vibrio vulnificus V93D1V	Vibrio vulnificus	4945382	4653
Vibrio parahaemolyticus ATC210	Vibrio parahaemolyticus	5136577	4768
Vibrio parahaemolyticus BB22OP	Vibrio parahaemolyticus	5103524	4689
Vibrio cholerae sv. Inaba A482	Vibrio cholerae	4038440	4495
Vibrio cholerae O1 2009V-1131	Vibrio cholerae	3997881	3671
Vibrio parahaemolyticus HS-13-1	Vibrio parahaemolyticus	5063960	4727
Vibrio parahaemolyticus T12739	Vibrio parahaemolyticus	5037441	4776
Vibrio cholerae CP1113	Vibrio cholerae	3925787	3548
Vibrio parahaemolyticus S081	Vibrio parahaemolyticus	5004628	4654
Vibrio cholerae sv. Ogawa 4552	Vibrio cholerae	4028545	3680
Vibrio cholerae sv. Inaba A209	Vibrio cholerae	3949879	4456
Vibrio parahaemolyticus sv. O1:KUT W501	Vibrio parahaemolyticus	4963903	4628
Vibrio cholerae sv. Ogawa 4121	Vibrio cholerae	3944681	3597
Vibrio parahaemolyticus 10-7205	Vibrio parahaemolyticus	5177467	4834
Vibrio parahaemolyticus S019	Vibrio parahaemolyticus	5037965	4712
Vibrio vulnificus 99-796 DP-E7	Vibrio vulnificus	4936028	4755
Vibrio cholerae sv. Ogawa MBRN14	Vibrio cholerae	4007401	3649
Vibrio alginolyticus UCD-30C	Vibrio alginolyticus	5420069	5287
Vibrio parahaemolyticus S119	Vibrio parahaemolyticus	5144069	4829
Vibrio cholerae VC4370	Vibrio cholerae	3988941	3638
Vibrio cholerae HC-61A2	Vibrio cholerae	4000124	3714
Vibrio parahaemolyticus S162	Vibrio parahaemolyticus	4984588	4638
Vibrio parahaemolyticus CFSAN007431	Vibrio parahaemolyticus	5046756	5438
Vibrio cholerae E306	Vibrio cholerae	4164917	3835
Vibrio parahaemolyticus sv. O4:KVIII A0EZ608	Vibrio parahaemolyticus	5096832	4765
Vibrio harveyi NBRC 15634	Vibrio harveyi	5602009	5273
Vibrio vulnificus JY 1305	Vibrio vulnificus	4950327	4660
Vibrio parahaemolyticus sv. O1:KUT 05-3133	Vibrio parahaemolyticus	5022875	4686
Vibrio cholerae HC-55A1	Vibrio cholerae	3925908	3794
Vibrio cholerae HENC-02	Vibrio cholerae	5113216	6714
Vibrio parahaemolyticus VIP4-0445	Vibrio parahaemolyticus	4966579	6087
Vibrio parahaemolyticus sv. O3:K6 F63267	Vibrio parahaemolyticus	5121492	4743
Vibrio cholerae HC-55C2	Vibrio cholerae	3944624	3746
Vibrio cholerae HC-06A1	Vibrio cholerae	4028197	3773
Vibrio cholerae sv. Inaba A27	Vibrio cholerae	3992825	3652
Vibrio harveyi MOR3	Vibrio harveyi	5936222	5485
Vibrio vulnificus NBRC 15645	Vibrio vulnificus	4815401	4369
Vibrio cholerae RND81	Vibrio cholerae	3956193	3682
Vibrio vulnificus ATL 6-1306	Vibrio vulnificus	4912806	4747
Vibrio parahaemolyticus 10-4274	Vibrio parahaemolyticus	5085668	4765
Vibrio cholerae 2012HC-11	Vibrio cholerae	4007967	3649
Vibrio cholerae sv. Inaba MJ1485	Vibrio cholerae	4104174	3948
Vibrio parahaemolyticus CFSAN007434	Vibrio parahaemolyticus	5077687	5074
Vibrio cholerae M988	Vibrio cholerae	3974579	3892
Vibrio cholerae 1587	Vibrio cholerae	4195855	3949
Vibrio cholerae sv. Ogawa 4536	Vibrio cholerae	4018379	3673
Vibrio parahaemolyticus S039	Vibrio parahaemolyticus	4916973	4786
Vibrio cholerae sv. Inaba 6201	Vibrio cholerae	4017713	3657
Vibrio cholerae H1	Vibrio cholerae	4089020	3742
Vibrio cholerae sv. O39 AM-19226	Vibrio cholerae	4058057	3707
Vibrio harveyi VH2	Vibrio harveyi	5685755	5183
Vibrio alginolyticus UCD-53C	Vibrio alginolyticus	5204467	4846
Vibrio cholerae YB2G01	Vibrio cholerae	4032885	3717
Vibrio cholerae InDRE 3140	Vibrio cholerae	4017985	4285
Vibrio cholerae B33	Vibrio cholerae	4026835	3758
Vibrio cholerae HE-09	Vibrio cholerae	3823808	3624
Vibrio cholerae EC-051	Vibrio cholerae	4045563	3727
Vibrio cholerae 2012HC-22	Vibrio cholerae	3992193	3656
Vibrio parahaemolyticus CFSAN007452	Vibrio parahaemolyticus	5009638	5315
Vibrio parahaemolyticus PMC58.7	Vibrio parahaemolyticus	5162709	4796
Vibrio cholerae HC-17A1	Vibrio cholerae	4169997	4236
Vibrio parahaemolyticus S068	Vibrio parahaemolyticus	5078814	4719
Vibrio parahaemolyticus 10-4248	Vibrio parahaemolyticus	5075865	4740
Vibrio parahaemolyticus sv. O3:KUT A5Z853	Vibrio parahaemolyticus	5141933	4755
Vibrio cholerae M29	Vibrio cholerae	3951052	3970
Vibrio parahaemolyticus S025	Vibrio parahaemolyticus	5133463	4764
Vibrio cholerae sv. Inaba A32	Vibrio cholerae	3998450	3662
Vibrio cholerae HC-68A1	Vibrio cholerae	4024476	3793
Vibrio cholerae HE-62A1	Vibrio cholerae	4037522	3793
Vibrio parahaemolyticus MAVP-45	Vibrio parahaemolyticus	5110941	4782
Vibrio cholerae CP1111	Vibrio cholerae	3927492	3551
Vibrio parahaemolyticus S100	Vibrio parahaemolyticus	4979793	4636
Vibrio harveyi 823TEZ1	Vibrio harveyi	5708073	5279
Vibrio cholerae sv. Inaba 7684	Vibrio cholerae	4008880	3892
Vibrio cholerae CP1035	Vibrio cholerae	3934037	3822
Vibrio parahaemolyticus sv. O1:KUT 09-4665	Vibrio parahaemolyticus	5169946	4821
Vibrio parahaemolyticus S034	Vibrio parahaemolyticus	5095132	4748
Vibrio cholerae CP1050	Vibrio cholerae	4018644	3832
Vibrio parahaemolyticus sv. O11:KUT 04-2192	Vibrio parahaemolyticus	5245730	4920
Vibrio parahaemolyticus 605	Vibrio parahaemolyticus	5147903	4899
Vibrio cholerae sv. Ogawa A109	Vibrio cholerae	3993668	4875
Vibrio cholerae YB2G07	Vibrio cholerae	3941216	3580
Vibrio campbellii 200612B	Vibrio campbellii	5828972	5447
Vibrio campbellii 151112C	Vibrio campbellii	5726438	5239
Vibrio cholerae sv. Inaba A4	Vibrio cholerae	3942645	3601
Vibrio parahaemolyticus ISF-29-3	Vibrio parahaemolyticus	5345715	5002
Vibrio cholerae 2010AA-151	Vibrio cholerae	4001410	3656
Vibrio parahaemolyticus S108	Vibrio parahaemolyticus	5007281	4714
Vibrio alginolyticus 40B	Vibrio alginolyticus	5144683	4491
Vibrio cholerae HC-46A1	Vibrio cholerae	4120976	3920
Vibrio parahaemolyticus 09-3218	Vibrio parahaemolyticus	5182915	4837
Vibrio parahaemolyticus sv. O4:KII A1EZ679	Vibrio parahaemolyticus	5110204	4783
Vibrio cholerae HC-50A1	Vibrio cholerae	3929723	3783
Vibrio parahaemolyticus CFSAN006131	Vibrio parahaemolyticus	4963414	5250
Vibrio parahaemolyticus ATCC 17802	Vibrio parahaemolyticus	5067729	4685
Vibrio parahaemolyticus 10-4288	Vibrio parahaemolyticus	5095661	4768
Vibrio parahaemolyticus S046	Vibrio parahaemolyticus	5080661	4854
Vibrio parahaemolyticus VPA-67	Vibrio parahaemolyticus	4679746	7884
Vibrio cholerae HC-41A1	Vibrio cholerae	4016592	3848
Vibrio parahaemolyticus S036	Vibrio parahaemolyticus	4986660	4624
Vibrio campbellii UMTGB204	Vibrio campbellii	5652224	5198
Vibrio cholerae O1 bv. El Tor N16961 G_298 Guinea	Vibrio cholerae	4003500	4021
Vibrio parahaemolyticus RM-17-6	Vibrio parahaemolyticus	5229844	4871
Vibrio cholerae 2010AA-142	Vibrio cholerae	3996002	3652
Vibrio cholerae P19623	Vibrio cholerae	4011922	4011
Vibrio cholerae sv. Inaba A49	Vibrio cholerae	3980366	4199
Vibrio cholerae HC-39A1	Vibrio cholerae	4016773	3791
Vibrio parahaemolyticus IDH02189	Vibrio parahaemolyticus	5092302	4908
Vibrio vulnificus ATCC 29307	Vibrio vulnificus	5048251	4635
Vibrio parahaemolyticus VPTS-2009	Vibrio parahaemolyticus	5074863	4685
Vibrio parahaemolyticus sv. O1:KUT A4EZ927	Vibrio parahaemolyticus	5104589	4740
Vibrio cholerae O1 EM-1626	Vibrio cholerae	4057203	3830
Vibrio parahaemolyticus S118	Vibrio parahaemolyticus	5077435	4732
Vibrio parahaemolyticus VP2007-007	Vibrio parahaemolyticus	5041389	5778
Vibrio cholerae O1 Inaba G4222 (Draft chromosomes)	Vibrio cholerae	4175018	3886
Vibrio parahaemolyticus S048	Vibrio parahaemolyticus	5163351	4817
Vibrio cholerae O1 2011V-1021	Vibrio cholerae	4001382	3646
Vibrio parahaemolyticus S487-4	Vibrio parahaemolyticus	5149089	4851
Vibrio parahaemolyticus S017	Vibrio parahaemolyticus	5133790	4767
Vibrio parahaemolyticus MAVP-M	Vibrio parahaemolyticus	5143034	4785
Vibrio cholerae D-35	Vibrio cholerae	4010503	3861
Vibrio parahaemolyticus S001	Vibrio parahaemolyticus	4975457	4713
Vibrio parahaemolyticus S078	Vibrio parahaemolyticus	5058324	4723
Vibrio cholerae sv. Inaba A61	Vibrio cholerae	3955854	3813
Vibrio parahaemolyticus 10-4298	Vibrio parahaemolyticus	5216549	4872
Vibrio parahaemolyticus 10296	Vibrio parahaemolyticus	5101141	5109
Vibrio parahaemolyticus AN-5034	Vibrio parahaemolyticus	5199902	4944
Vibrio cholerae O1 NHCC-008D	Vibrio cholerae	3974992	3793
Vibrio cholerae sv. Ogawa A316	Vibrio cholerae	4123704	5184
Vibrio parahaemolyticus S062	Vibrio parahaemolyticus	5015916	4709
Vibrio cholerae MZO-3	Vibrio cholerae	4146039	3573
Vibrio parahaemolyticus CFSAN007454	Vibrio parahaemolyticus	4857658	5328
Vibrio cholerae sv. Ogawa 4122	Vibrio cholerae	3634818	3638
Vibrio cholerae sv. Inaba A487(1)	Vibrio cholerae	4014317	3662
Vibrio cholerae sv. Inaba 12129(1)	Vibrio cholerae	3969506	3684
Vibrio parahaemolyticus sv. O1:K58 09-4662	Vibrio parahaemolyticus	5176120	4816
Vibrio parahaemolyticus RM-13-3	Vibrio parahaemolyticus	5218889	4891
Vibrio cholerae YB5A06	Vibrio cholerae	3886853	3504
Vibrio cholerae sv. Ogawa 4600	Vibrio cholerae	4025798	3681
Vibrio parahaemolyticus sv. O5:K18 A0EZ664	Vibrio parahaemolyticus	5151804	4779
Vibrio parahaemolyticus S088	Vibrio parahaemolyticus	5029343	4686
Vibrio parahaemolyticus NCKU_TN_S02	Vibrio parahaemolyticus	5377454	5034
Vibrio parahaemolyticus Vp152	Vibrio parahaemolyticus	4945395	4848
Vibrio parahaemolyticus sv. O1:K56 C148	Vibrio parahaemolyticus	5065366	4735
Vibrio cholerae sv. Inaba 4670	Vibrio cholerae	3655296	3762
Vibrio campbellii 051011G	Vibrio campbellii	5738419	5308
Vibrio cholerae HE-47A1	Vibrio cholerae	4021767	3831
Vibrio parahaemolyticus sv. O4:KUT H64024	Vibrio parahaemolyticus	5080527	4744
Vibrio cholerae YB7A06	Vibrio cholerae	3880927	3501
Vibrio parahaemolyticus PMC48	Vibrio parahaemolyticus	5138290	4750
Vibrio cholerae 4260B	Vibrio cholerae	4039222	3766
Vibrio cholerae M1522	Vibrio cholerae	3944151	4114
Vibrio cholerae HC-57A2	Vibrio cholerae	4018246	3815
Vibrio parahaemolyticus S383-6	Vibrio parahaemolyticus	5086453	4766
Vibrio parahaemolyticus IDH02640	Vibrio parahaemolyticus	5203790	5149
Vibrio cholerae 1587	Vibrio cholerae	4137501	3871
Vibrio parahaemolyticus CFSAN007446	Vibrio parahaemolyticus	4960475	5059
Vibrio cholerae 2010AA-145	Vibrio cholerae	3999293	3655
Vibrio cholerae sv. Inaba A31	Vibrio cholerae	3998790	3666
Vibrio cholerae HC-17A2	Vibrio cholerae	4027162	3796
Vibrio cholerae sv. Ogawa IDHO1_726	Vibrio cholerae	4007829	3772
Vibrio cholerae sv. Inaba A232	Vibrio cholerae	4008826	4717
Vibrio parahaemolyticus S095	Vibrio parahaemolyticus	5028428	4741
Vibrio parahaemolyticus S173	Vibrio parahaemolyticus	4883021	4533
Vibrio cholerae sv. Inaba A76	Vibrio cholerae	4007383	3795
Vibrio campbellii E1	Vibrio campbellii	5111918	4826
Vibrio cholerae 2740-80	Vibrio cholerae	4025574	3726
Vibrio cholerae sv. O135 RC385	Vibrio cholerae	4120133	3765
Vibrio cholerae sv. Inaba GP152	Vibrio cholerae	3956578	3630
Vibrio parahaemolyticus sv. O4:KUT A2EZ715	Vibrio parahaemolyticus	5103078	4781
Vibrio cholerae O1 EC-0009	Vibrio cholerae	4032693	3768
Vibrio cholerae sv. Ogawa 4593	Vibrio cholerae	4026239	3687
Vibrio cholerae HC-28A1	Vibrio cholerae	4027641	3759
Vibrio campbellii CAIM115	Vibrio campbellii	5561937	5205
Vibrio cholerae YB6A06	Vibrio cholerae	3883846	3479
Vibrio parahaemolyticus sv. O4:KII M59787	Vibrio parahaemolyticus	5076618	4738
Vibrio cholerae TSY216 (unscreened)	Vibrio cholerae	5000494	4870
Vibrio cholerae sv. Ogawa GP140	Vibrio cholerae	3887866	3777
Vibrio parahaemolyticus sv. O5:K17 A3EZ936	Vibrio parahaemolyticus	5245252	4953
Vibrio cholerae NCTC 8457	Vibrio cholerae	4063388	4068
Vibrio cholerae HC-41B1	Vibrio cholerae	3887871	3677
Vibrio alginolyticus K09K1 (K09K1)	Vibrio alginolyticus	5362829	4934
Vibrio cholerae VC35	Vibrio cholerae	3914529	3534
Vibrio cholerae sv. Ogawa GP106	Vibrio cholerae	3815952	4213
Vibrio campbellii 9078-83	Vibrio campbellii	2735150	3532
Vibrio cholerae sv. Ogawa A46	Vibrio cholerae	4000943	3745
Vibrio cholerae sv. Inaba 1346	Vibrio cholerae	4067584	3722
Vibrio cholerae HC-81A1	Vibrio cholerae	4084020	3846
Vibrio cholerae sv. O14 MZO-2	Vibrio cholerae	3947824	3605
Vibrio campbellii CAIM 519	Vibrio campbellii	5109821	4828
Vibrio cholerae O1 PCS-023	Vibrio cholerae	4035812	3817
Vibrio cholerae HFU-02	Vibrio cholerae	4031068	3794
Vibrio cholerae O1 95412	Vibrio cholerae	4033701	3863
Vibrio parahaemolyticus sv. O1 10329	Vibrio parahaemolyticus	5149046	4855
Vibrio campbellii AND4	Vibrio campbellii	4255798	4034
Vibrio cholerae sv. Inaba A29	Vibrio cholerae	3996505	3668
Vibrio cholerae sv. Inaba 4113	Vibrio cholerae	3923186	3573
Vibrio parahaemolyticus sv. O4:KII A2EZ523	Vibrio parahaemolyticus	5093534	4767
Vibrio cholerae O1 AG-7404	Vibrio cholerae	3919670	3645
Vibrio parahaemolyticus S042	Vibrio parahaemolyticus	5035296	4888
Vibrio alginolyticus ANC4-19	Vibrio alginolyticus	5142882	4808
Vibrio harveyi KC13.17.5	Vibrio harveyi	5792751	5323
Vibrio cholerae O1 Amazonia	Vibrio cholerae	3925563	3654
Vibrio vulnificus 99-578 DP-B1	Vibrio vulnificus	4912624	4770
Vibrio alginolyticus RM-24-2	Vibrio alginolyticus	4413194	4091
Vibrio parahaemolyticus S145	Vibrio parahaemolyticus	5128591	4789
Vibrio cholerae O1 3569-08	Vibrio cholerae	3948377	4173
Vibrio parahaemolyticus sv. O1:KUT 05-4792	Vibrio parahaemolyticus	5140425	4775
Vibrio cholerae O1 2009V-1046	Vibrio cholerae	4006533	3646
Vibrio cholerae M1395	Vibrio cholerae	3988856	3982
Vibrio parahaemolyticus V-223/04	Vibrio parahaemolyticus	6152222	11669
Vibrio cholerae HC-7A1	Vibrio cholerae	4074920	3844
Vibrio parahaemolyticus S357-21	Vibrio parahaemolyticus	5035698	4708
Vibrio parahaemolyticus 3646	Vibrio parahaemolyticus	5044637	5177
Vibrio parahaemolyticus 12315	Vibrio parahaemolyticus	5090858	4799
Vibrio parahaemolyticus sv. O1:K58 C145	Vibrio parahaemolyticus	5176962	4833
Vibrio parahaemolyticus S079	Vibrio parahaemolyticus	5041592	4736
Vibrio parahaemolyticus 10-4251	Vibrio parahaemolyticus	5190352	4846
Vibrio parahaemolyticus S090	Vibrio parahaemolyticus	4930788	4738
Vibrio parahaemolyticus S114	Vibrio parahaemolyticus	5145086	4786
Vibrio cholerae HC-78A1	Vibrio cholerae	3935907	3752
Vibrio cholerae sv. O1 bv. El Tor Ogawa RND19191	Vibrio cholerae	4005480	3662
Vibrio cholerae CRC1106	Vibrio cholerae	4099119	3783
Vibrio parahaemolyticus S035	Vibrio parahaemolyticus	5061697	4702
Vibrio parahaemolyticus S097	Vibrio parahaemolyticus	4961279	4602
Vibrio cholerae sv. Ogawa PRL5	Vibrio cholerae	3978723	3662
Vibrio parahaemolyticus FORC_008	Vibrio parahaemolyticus	5038168	4693
Vibrio parahaemolyticus S139	Vibrio parahaemolyticus	4924956	4613
Vibrio parahaemolyticus S112	Vibrio parahaemolyticus	4956240	4570
Vibrio cholerae ZWU0020	Vibrio cholerae	4243396	3909
Vibrio parahaemolyticus S372-5	Vibrio parahaemolyticus	5125872	4813
Vibrio parahaemolyticus 10-4243	Vibrio parahaemolyticus	5233652	4856
Vibrio parahaemolyticus S126	Vibrio parahaemolyticus	5016030	4642
Vibrio cholerae O1	Vibrio cholerae	4089020	3738
Vibrio parahaemolyticus CFSAN012492	Vibrio parahaemolyticus	5076671	5571
Vibrio cholerae HC-48B2	Vibrio cholerae	4023462	3770
Vibrio parahaemolyticus CFSAN006134	Vibrio parahaemolyticus	5043826	5388
Vibrio parahaemolyticus 10-4303	Vibrio parahaemolyticus	5096906	4762
Vibrio parahaemolyticus 98-513-F52	Vibrio parahaemolyticus	5035893	5214
Vibrio parahaemolyticus S027	Vibrio parahaemolyticus	5076223	4727
Vibrio cholerae sv. Ogawa 4672	Vibrio cholerae	3944539	3659
Vibrio parahaemolyticus PCV08-7	Vibrio parahaemolyticus	5184985	4804
Vibrio cholerae PhVC-311	Vibrio cholerae	3918963	3556
Vibrio parahaemolyticus CFSAN007450	Vibrio parahaemolyticus	5105704	4706
Vibrio parahaemolyticus sv. O1:KUT A5Z1022	Vibrio parahaemolyticus	5128457	4789
Vibrio parahaemolyticus sv. O1:KUT 09-1772	Vibrio parahaemolyticus	5173304	4832
Vibrio vulnificus bv. 9 VV9-09	Vibrio vulnificus	5249563	5182
Vibrio parahaemolyticus MAVP-V	Vibrio parahaemolyticus	5195171	4874
Vibrio cholerae sv. O1 O395	Vibrio cholerae	4135300	4055
Vibrio parahaemolyticus 970107	Vibrio parahaemolyticus	5099912	4933
Vibrio cholerae sv. O14 MZO-2	Vibrio cholerae	3862985	3519
Vibrio parahaemolyticus S092	Vibrio parahaemolyticus	5113167	4792
Vibrio cholerae HC-56A2	Vibrio cholerae	4019913	3838
Vibrio parahaemolyticus S057	Vibrio parahaemolyticus	5041404	4765
Vibrio cholerae O1 2009V-1096	Vibrio cholerae	4007754	3653
Vibrio parahaemolyticus S157	Vibrio parahaemolyticus	4980574	4670
Vibrio cholerae sv. Inaba A487(2)	Vibrio cholerae	4009071	4567
Vibrio parahaemolyticus VIP4-0430	Vibrio parahaemolyticus	5564125	5692
Vibrio cholerae HC-42A1	Vibrio cholerae	4018807	3801
Vibrio parahaemolyticus S063	Vibrio parahaemolyticus	5066784	4745
Vibrio parahaemolyticus S150	Vibrio parahaemolyticus	4992951	4653
Vibrio vulnificus ATCC 29306	Vibrio vulnificus	5029988	4739
Vibrio parahaemolyticus S104	Vibrio parahaemolyticus	5107223	4772
Vibrio parahaemolyticus CFSAN007440	Vibrio parahaemolyticus	5002251	5529
Vibrio parahaemolyticus S009	Vibrio parahaemolyticus	5022765	4713
Vibrio harveyi LMG 4044	Vibrio harveyi	5758176	5390
Vibrio parahaemolyticus CFSAN012493	Vibrio parahaemolyticus	5034042	5551
Vibrio cholerae YB2A06	Vibrio cholerae	4033481	3728
Vibrio alginolyticus V2	Vibrio alginolyticus	5068299	4652
Vibrio parahaemolyticus CFSAN007437	Vibrio parahaemolyticus	5006565	6180
Vibrio cholerae InDRE 4262	Vibrio cholerae	4019893	3914
Vibrio harveyi E385	Vibrio harveyi	6354192	5915
Vibrio parahaemolyticus S154	Vibrio parahaemolyticus	4926884	4783
Vibrio cholerae sv. Inaba A213	Vibrio cholerae	3935004	3807
Vibrio parahaemolyticus sv. O4:KII A5Z878	Vibrio parahaemolyticus	5079776	4743
Vibrio parahaemolyticus S156	Vibrio parahaemolyticus	4993737	4630
Vibrio parahaemolyticus VP551	Vibrio parahaemolyticus	5226872	4851
Vibrio cholerae sv. Inaba A177	Vibrio cholerae	4003351	3670
Vibrio parahaemolyticus S164	Vibrio parahaemolyticus	4916767	4595
Vibrio campbellii 051011F	Vibrio campbellii	5821720	5330
Vibrio cholerae 2012Env-2	Vibrio cholerae	3977004	3681
Vibrio cholerae V51	Vibrio cholerae	3782275	3685
Vibrio parahaemolyticus PMA109.5	Vibrio parahaemolyticus	5338346	5507
Vibrio parahaemolyticus 50	Vibrio parahaemolyticus	5057723	4807
Vibrio cholerae 2012Env-92	Vibrio cholerae	3859527	3524
Vibrio parahaemolyticus S040	Vibrio parahaemolyticus	4935872	4640
Vibrio cholerae sv. O1 Ogava P-18785	Vibrio cholerae	3984281	3659
Vibrio harveyi BSW7	Vibrio harveyi	5906457	5432
Vibrio cholerae sv. Inaba KoreaA215	Vibrio cholerae	3949166	3826
Vibrio parahaemolyticus S168	Vibrio parahaemolyticus	4974340	4654
Vibrio parahaemolyticus FORC_022	Vibrio parahaemolyticus	5339691	4996
Vibrio cholerae sv. Inaba A201	Vibrio cholerae	3968004	4029
Vibrio cholerae HE-60A1	Vibrio cholerae	3942954	3722
Vibrio cholerae HE39	Vibrio cholerae	3941222	3652
Vibrio cholerae PS15	Vibrio cholerae	3910387	3541
Vibrio parahaemolyticus sv. O4:KII A5Z924	Vibrio parahaemolyticus	5076261	4737
Vibrio parahaemolyticus CFSAN007453	Vibrio parahaemolyticus	5051186	5231
Vibrio parahaemolyticus MAVP-E	Vibrio parahaemolyticus	5200434	4911
Vibrio parahaemolyticus 10-4247	Vibrio parahaemolyticus	5103285	4788
Vibrio cholerae 2012Env-90	Vibrio cholerae	3990055	3652
Vibrio cholerae sv. Ogawa A10	Vibrio cholerae	4140557	3839
Vibrio parahaemolyticus S165	Vibrio parahaemolyticus	4932401	4657
Vibrio parahaemolyticus sv. O1 10329	Vibrio parahaemolyticus	5093003	4779
Vibrio parahaemolyticus sv. O5:K18 A3EZ634	Vibrio parahaemolyticus	5147837	4783
Vibrio parahaemolyticus 901128	Vibrio parahaemolyticus	5205666	5272
Vibrio parahaemolyticus ISF-01-07	Vibrio parahaemolyticus	5024445	4715
Vibrio cholerae HC-64A1	Vibrio cholerae	4030276	3793
Vibrio cholerae sv. O1 bv. El Tor 5/66	Vibrio cholerae	4014060	3816
Vibrio parahaemolyticus S072	Vibrio parahaemolyticus	5029855	4651
Vibrio parahaemolyticus sv. O4:KII H11523	Vibrio parahaemolyticus	5077113	4742
Vibrio parahaemolyticus S070	Vibrio parahaemolyticus	4986689	4643
Vibrio parahaemolyticus S116	Vibrio parahaemolyticus	5007693	4688
Vibrio cholerae sv. Inaba 7682	Vibrio cholerae	4034454	4278
Vibrio parahaemolyticus sv. O3:KUT A4EZ703	Vibrio parahaemolyticus	5146304	4763
Vibrio cholerae 2012HC-31	Vibrio cholerae	3988817	3646
Vibrio parahaemolyticus S029	Vibrio parahaemolyticus	4868072	4599
Vibrio parahaemolyticus VP49	Vibrio parahaemolyticus	5047822	4642
Vibrio parahaemolyticus AQ3810	Vibrio parahaemolyticus	5771228	5621
Vibrio cholerae HC-20A2	Vibrio cholerae	4084542	3823
Vibrio parahaemolyticus CFSAN007449	Vibrio parahaemolyticus	5109951	4714
Vibrio cholerae sv. Ogawa V212-1	Vibrio cholerae	3916906	3594
Vibrio parahaemolyticus SG176	Vibrio parahaemolyticus	4952407	4663
Vibrio cholerae HC-22A1	Vibrio cholerae	4031777	3772
Vibrio cholerae sv. O1 bv. El Tor Inaba RND18826	Vibrio cholerae	4036141	3730
Vibrio parahaemolyticus VP-48	Vibrio parahaemolyticus	5108901	4847
Vibrio cholerae sv. Inaba 4538	Vibrio cholerae	4018661	3661
Vibrio parahaemolyticus S176-10	Vibrio parahaemolyticus	5957330	5835
Vibrio cholerae E9120	Vibrio cholerae	4066727	3777
Vibrio parahaemolyticus 10-4246	Vibrio parahaemolyticus	5080006	4752
Vibrio campbellii CAIM1500	Vibrio campbellii	4933254	4944
Vibrio parahaemolyticus 16	Vibrio parahaemolyticus	4535833	4136
Vibrio parahaemolyticus S011	Vibrio parahaemolyticus	5034114	4731
Vibrio parahaemolyticus S041	Vibrio parahaemolyticus	5018378	4795
Vibrio parahaemolyticus S067	Vibrio parahaemolyticus	5009648	4659
Vibrio cholerae O1 EC-0051	Vibrio cholerae	4073820	3905
Vibrio parahaemolyticus sv. O3:K6 A5Z273	Vibrio parahaemolyticus	5098054	4732
Vibrio parahaemolyticus EKP-026	Vibrio parahaemolyticus	5100902	4958
Vibrio cholerae NCTC 9420	Vibrio cholerae	4076583	3774
Vibrio parahaemolyticus sv. O6:KUT A0EZ713	Vibrio parahaemolyticus	5151966	4787
Vibrio parahaemolyticus 09-4663	Vibrio parahaemolyticus	5172765	4822
Vibrio cholerae HC-36A1	Vibrio cholerae	3959428	3734
Vibrio cholerae YB7A09	Vibrio cholerae	3885495	3476
Vibrio parahaemolyticus sv. O1:KUT 09-4666	Vibrio parahaemolyticus	5172328	4816
Vibrio cholerae O1 87395	Vibrio cholerae	3862002	3760
Vibrio parahaemolyticus NIHCB0757	Vibrio parahaemolyticus	5262465	4908
Vibrio parahaemolyticus S137	Vibrio parahaemolyticus	4923434	4764
Vibrio parahaemolyticus CFSAN007460	Vibrio parahaemolyticus	4974805	5456
Vibrio parahaemolyticus S026	Vibrio parahaemolyticus	5023747	4703
Vibrio cholerae sv. Ogawa 4585	Vibrio cholerae	4023763	3677
Vibrio cholerae sv. O1 el Tor B33	Vibrio cholerae	4154698	3863
Vibrio parahaemolyticus VIP4-0444	Vibrio parahaemolyticus	5271920	4941
Vibrio cholerae O1 biovar El Tor 56	Vibrio cholerae	4094009	3849
Vibrio parahaemolyticus CFSAN007435	Vibrio parahaemolyticus	5042831	5072
Vibrio cholerae sv. Inaba A241	Vibrio cholerae	4012658	3829
Vibrio cholerae 2012EL-1759	Vibrio cholerae	3982946	3670
Vibrio parahaemolyticus S020	Vibrio parahaemolyticus	5127313	4840
Vibrio cholerae CP1114	Vibrio cholerae	3925539	3557
Vibrio cholerae O1 biovar El Tor 39	Vibrio cholerae	4012923	3753
Vibrio parahaemolyticus 09-4435	Vibrio parahaemolyticus	5090658	4726
Vibrio parahaemolyticus S069	Vibrio parahaemolyticus	5008680	4629
Vibrio cholerae L-3226	Vibrio cholerae	3991045	3854
Vibrio parahaemolyticus CFSAN006133	Vibrio parahaemolyticus	4951932	5502
Vibrio cholerae M888	Vibrio cholerae	3957473	3754
Vibrio parahaemolyticus S109	Vibrio parahaemolyticus	4964235	4610
Vibrio cholerae O1 bv. El Tor R17644	Vibrio cholerae	4020247	3840
Vibrio cholerae 2012Env-9	Vibrio cholerae	3964177	3653
Vibrio parahaemolyticus sv. O4:KII A5Z652	Vibrio parahaemolyticus	5082632	4760
Vibrio cholerae HC-43B1	Vibrio cholerae	3931831	3696
Vibrio harveyi NBRC 15634	Vibrio harveyi	5552514	5071
Vibrio parahaemolyticus S094	Vibrio parahaemolyticus	5003834	4675
Vibrio parahaemolyticus S140	Vibrio parahaemolyticus	5036677	4690
Vibrio cholerae O1 EM-1546	Vibrio cholerae	4065946	3814
Vibrio cholerae sv. Ogawa A200	Vibrio cholerae	3997635	3826
Vibrio parahaemolyticus VH3	Vibrio parahaemolyticus	4954108	4542
Vibrio cholerae sv. Ogawa V5	Vibrio cholerae	3984240	3650
