# Supplementary material for: Complete Genome Sequence of Vibrio campbellii LMB 29 Isolated from Red Drum with Four Native Megaplasmids
Source: Front Microbiol. 2017 Oct 23;8:2035. doi: 10.3389/fmicb.2017.02035 (PMC5660062; doi:10.3389/fmicb.2017.02035)
Supplement: Supplementary file 3 [file Table3.XLSX]

## Sheet: LMB29chr1 (1)
Island start	Island end	Length	Method	NCBI Reference Sequence	LMB29 Locus	Gene start	Gene end	Product	Location	DEG Blast	DEG AC Number
1014763	1051407	36644	Integrated	WP_077200372.1	BWP24_RS04870	1014763	1015878	aspartate-semialdehyde dehydrogenase	chromosome I	No	No
1014763	1051407	36644	Integrated	WP_038892815.1	BWP24_RS04875	1016004	1016516	V10 pilin	chromosome I	No	No
1014763	1051407	36644	Integrated	WP_012128542.1	BWP24_RS04880	1016824	1017672	ion transporter	chromosome I	No	No
1014763	1051407	36644	Integrated	WP_005433169.1	BWP24_RS04885	1017735	1018373	MarC family protein	chromosome I	No	No
1014763	1051407	36644	Integrated	WP_045377306.1	BWP24_RS04890	1019025	1021727	bifunctional acetaldehyde-CoA/alcohol dehydrogenase	chromosome I	No	No
1014763	1051407	36644	Integrated	WP_045377304.1	BWP24_RS04895	1021871	1022614	short-chain dehydrogenase	chromosome I	No	No
1014763	1051407	36644	Integrated	WP_045369374.1	BWP24_RS04900	1022749	1023252	hypothetical protein	chromosome I	No	No
1014763	1051407	36644	Integrated	WP_005536241.1	BWP24_RS04905	1023410	1023994	superoxide dismutase [Fe]	chromosome I	No	No
1014763	1051407	36644	Integrated	WP_009707292.1	BWP24_RS04910	1024238	1024573	monothiol glutaredoxin, Grx4 family	chromosome I	No	No
1014763	1051407	36644	Integrated	WP_038890138.1	BWP24_RS04915	1024811	1025833	integrase	chromosome I	No	No
1014763	1051407	36644	Integrated	WP_080637502.1	BWP24_RS04920	1025903	1027270	DUF4297 domain-containing protein	chromosome I	No	No
1014763	1051407	36644	Integrated	WP_050907559.1	BWP24_RS04925	1027267	1027746	hypothetical protein	chromosome I	No	No
1014763	1051407	36644	Integrated	WP_082242689.1	BWP24_RS04930	1027986	1029509	hypothetical protein	chromosome I	No	No
1014763	1051407	36644	Integrated	WP_038890143.1	BWP24_RS04935	1029538	1030227	HNH endonuclease	chromosome I	No	No
1014763	1051407	36644	Integrated	WP_038890144.1	BWP24_RS04940	1030228	1030893	chromosome partitioning protein ParA	chromosome I	No	No
1014763	1051407	36644	Integrated	WP_005430833.1	BWP24_RS04945	1031047	1031259	hypothetical protein	chromosome I	No	No
1014763	1051407	36644	Integrated	WP_077200375.1	BWP24_RS04950	1031318	1031728	hypothetical protein	chromosome I	No	No
1014763	1051407	36644	Integrated	WP_017819272.1	BWP24_RS04955	1031725	1031934	hypothetical protein	chromosome I	No	No
1014763	1051407	36644	Integrated	WP_077200377.1	BWP24_RS04960	1032158	1033366	replication protein A	chromosome I	No	No
1014763	1051407	36644	Integrated	WP_005430835.1	BWP24_RS04965	1033702	1033902	hypothetical protein	chromosome I	No	No
1014763	1051407	36644	Integrated	WP_077200378.1	BWP24_RS04970	1035127	1035483	hypothetical protein	chromosome I	No	No
1014763	1051407	36644	Integrated	WP_077200380.1	BWP24_RS04975	1035934	1036926	hypothetical protein	chromosome I	Yes	DEG10030351;
1014763	1051407	36644	Integrated	WP_077200381.1	BWP24_RS04980	1036947	1041113	tandem-95 repeat protein	chromosome I	No	No
1014763	1051407	36644	Integrated	WP_077201235.1	BWP24_RS04985	1041187	1042173	hypothetical protein	chromosome I	Yes	DEG10030351;
1014763	1051407	36644	Integrated	WP_077200383.1	BWP24_RS04990	1042194	1046372	tandem-95 repeat protein	chromosome I	No	No
1014763	1051407	36644	Integrated	WP_077200385.1	BWP24_RS04995	1046737	1047651	XRE family transcriptional regulator	chromosome I	No	No
1014763	1051407	36644	Integrated	WP_082242668.1	BWP24_RS05000	1048262	1048354	DUF3265 domain-containing protein	chromosome I	No	No
1014763	1051407	36644	Integrated	WP_077200388.1	BWP24_RS05005	1048392	1048907	N-acetyltransferase	chromosome I	No	No
1014763	1051407	36644	Integrated	WP_043883349.1	BWP24_RS05010	1049138	1049356	hypothetical protein	chromosome I	No	No
1014763	1051407	36644	Integrated	WP_005430760.1	BWP24_RS05015	1049680	1050636	1-phosphatidylinositol phosphodiesterase	chromosome I	No	No
1014763	1051407	36644	Integrated	WP_005430754.1	BWP24_RS05020	1050760	1051407	hypothetical protein	chromosome I	No	No
1025903	1054994	29091	Integrated	WP_080637502.1	BWP24_RS04920	1025903	1027270	DUF4297 domain-containing protein	chromosome I	No	No
1025903	1054994	29091	Integrated	WP_050907559.1	BWP24_RS04925	1027267	1027746	hypothetical protein	chromosome I	No	No
1025903	1054994	29091	Integrated	WP_082242689.1	BWP24_RS04930	1027986	1029509	hypothetical protein	chromosome I	No	No
1025903	1054994	29091	Integrated	WP_038890143.1	BWP24_RS04935	1029538	1030227	HNH endonuclease	chromosome I	No	No
1025903	1054994	29091	Integrated	WP_038890144.1	BWP24_RS04940	1030228	1030893	chromosome partitioning protein ParA	chromosome I	No	No
1025903	1054994	29091	Integrated	WP_005430833.1	BWP24_RS04945	1031047	1031259	hypothetical protein	chromosome I	No	No
1025903	1054994	29091	Integrated	WP_077200375.1	BWP24_RS04950	1031318	1031728	hypothetical protein	chromosome I	No	No
1025903	1054994	29091	Integrated	WP_017819272.1	BWP24_RS04955	1031725	1031934	hypothetical protein	chromosome I	No	No
1025903	1054994	29091	Integrated	WP_077200377.1	BWP24_RS04960	1032158	1033366	replication protein A	chromosome I	No	No
1025903	1054994	29091	Integrated	WP_005430835.1	BWP24_RS04965	1033702	1033902	hypothetical protein	chromosome I	No	No
1025903	1054994	29091	Integrated	WP_077200378.1	BWP24_RS04970	1035127	1035483	hypothetical protein	chromosome I	No	No
1025903	1054994	29091	Integrated	WP_077200380.1	BWP24_RS04975	1035934	1036926	hypothetical protein	chromosome I	No	No
1025903	1054994	29091	Integrated	WP_077200381.1	BWP24_RS04980	1036947	1041113	tandem-95 repeat protein	chromosome I	No	No
1025903	1054994	29091	Integrated	WP_077201235.1	BWP24_RS04985	1041187	1042173	hypothetical protein	chromosome I	No	No
1025903	1054994	29091	Integrated	WP_077200383.1	BWP24_RS04990	1042194	1046372	tandem-95 repeat protein	chromosome I	No	No
1025903	1054994	29091	Integrated	WP_077200385.1	BWP24_RS04995	1046737	1047651	XRE family transcriptional regulator	chromosome I	No	No
1025903	1054994	29091	Integrated	WP_082242668.1	BWP24_RS05000	1048262	1048354	DUF3265 domain-containing protein	chromosome I	No	No
1025903	1054994	29091	Integrated	WP_077200388.1	BWP24_RS05005	1048392	1048907	N-acetyltransferase	chromosome I	No	No
1025903	1054994	29091	Integrated	WP_043883349.1	BWP24_RS05010	1049138	1049356	hypothetical protein	chromosome I	No	No
1025903	1054994	29091	Integrated	WP_005430760.1	BWP24_RS05015	1049680	1050636	1-phosphatidylinositol phosphodiesterase	chromosome I	No	No
1025903	1054994	29091	Integrated	WP_005430754.1	BWP24_RS05020	1050760	1051407	hypothetical protein	chromosome I	No	No
1025903	1054994	29091	Integrated	WP_077200390.1	BWP24_RS05025	1051754	1052170	hypothetical protein	chromosome I	No	No
1025903	1054994	29091	Integrated	WP_038888482.1	BWP24_RS05030	1052281	1052439	Hok/Gef family protein	chromosome I	No	No
1025903	1054994	29091	Integrated	WP_045368067.1	BWP24_RS05035	1052809	1053222	hypothetical protein	chromosome I	No	No
1025903	1054994	29091	Integrated	WP_039842168.1	BWP24_RS05040	1053233	1053931	hypothetical protein	chromosome I	No	No
1025903	1054994	29091	Integrated	WP_077200391.1	BWP24_RS05045	1053934	1054410	hypothetical protein	chromosome I	No	No
1025903	1054994	29091	Integrated	WP_077200393.1	BWP24_RS05050	1054641	1054994	plasmid mobilization relaxosome protein MobC	chromosome I	No	No
1025903	1054994	29091	Integrated	WP_077200395.1	BWP24_RS05055	1054988	1057708	relaxase	chromosome I	No	No
1034175	1046623	12448	Integrated	WP_077200378.1	BWP24_RS04970	1035127	1035483	hypothetical protein	chromosome I	No	No
1034175	1046623	12448	Integrated	WP_077200380.1	BWP24_RS04975	1035934	1036926	hypothetical protein	chromosome I	No	No
1034175	1046623	12448	Integrated	WP_077200381.1	BWP24_RS04980	1036947	1041113	tandem-95 repeat protein	chromosome I	No	No
1034175	1046623	12448	Integrated	WP_077201235.1	BWP24_RS04985	1041187	1042173	hypothetical protein	chromosome I	No	No
1034175	1046623	12448	Integrated	WP_077200383.1	BWP24_RS04990	1042194	1046372	tandem-95 repeat protein	chromosome I	No	No
1057249	1063194	5945	Integrated	WP_077200395.1	BWP24_RS05055	1054988	1057708	relaxase	chromosome I	No	No
1057249	1063194	5945	Integrated	WP_077200397.1	BWP24_RS05060	1057850	1060420	hypothetical protein	chromosome I	No	No
1057249	1063194	5945	Integrated	WP_077200399.1	BWP24_RS05065	1060971	1061819	hypothetical protein	chromosome I	No	No
1057249	1063194	5945	Integrated	WP_077201236.1	BWP24_RS05070	1061838	1063265	hypothetical protein	chromosome I	No	No
1067935	1075028	7093	Integrated	WP_077200405.1	BWP24_RS05090	1067260	1068453	hypothetical protein	chromosome I	No	No
1067935	1075028	7093	Integrated	WP_077200407.1	BWP24_RS05095	1068446	1069213	conjugal transfer protein TraH	chromosome I	No	No
1067935	1075028	7093	Integrated	WP_077200409.1	BWP24_RS05100	1069210	1069965	conjugal transfer protein TraG	chromosome I	No	No
1067935	1075028	7093	Integrated	WP_077200410.1	BWP24_RS05105	1070190	1071140	conjugal transfer protein TrbL	chromosome I	No	No
1067935	1075028	7093	Integrated	WP_029790209.1	BWP24_RS05110	1071157	1071393	hypothetical protein	chromosome I	No	No
1067935	1075028	7093	Integrated	WP_077200412.1	BWP24_RS05115	1071398	1072066	conjugal transfer protein TrbJ	chromosome I	No	No
1067935	1075028	7093	Integrated	WP_077200414.1	BWP24_RS05120	1072069	1074399	conjugal transfer protein TraE	chromosome I	No	No
1067935	1075028	7093	Integrated	WP_050933341.1	BWP24_RS05125	1074362	1074733	conjugal transfer protein TraD	chromosome I	No	No
1067935	1075028	7093	Integrated	WP_077200416.1	BWP24_RS05130	1074736	1075053	conjugal transfer protein	chromosome I	No	No
1453466	1459957	6491	Integrated	WP_077201268.1	BWP24_RS07445	1453466	1453876	hypothetical protein	chromosome I	No	No
1453466	1459957	6491	Integrated	WP_045401912.1	BWP24_RS07450	1454103	1454810	short-chain dehydrogenase	chromosome I	Yes	DEG10030391;
1453466	1459957	6491	Integrated	WP_005433781.1	BWP24_RS07455	1454896	1455126	hypothetical protein	chromosome I	No	No
1453466	1459957	6491	Integrated	WP_077200637.1	BWP24_RS07460	1455675	1456256	DUF1287 domain-containing protein	chromosome I	No	No
1453466	1459957	6491	Integrated	WP_077200638.1	BWP24_RS07465	1456271	1456933	peptidase E	chromosome I	No	No
1453466	1459957	6491	Integrated	WP_082242676.1	BWP24_RS07470	1456905	1457432	tetratricopeptide repeat-containing protein	chromosome I	No	No
1453466	1459957	6491	Integrated	WP_077200640.1	BWP24_RS07475	1457422	1457763	hypothetical protein	chromosome I	No	No
1453466	1459957	6491	Integrated	WP_077201269.1	BWP24_RS07480	1458006	1458263	hypothetical protein	chromosome I	No	No
1453466	1459957	6491	Integrated	WP_038891713.1	BWP24_RS07485	1458413	1458874	DUF417 domain-containing protein	chromosome I	Yes	DEG10030317;
1453466	1459957	6491	Integrated	WP_077200641.1	BWP24_RS07490	1459005	1459481	N-acetyltransferase	chromosome I	No	No
1453466	1459957	6491	Integrated	WP_077200642.1	BWP24_RS07495	1459478	1459957	GNAT family N-acetyltransferase	chromosome I	No	No
1767411	1775327	7916	Integrated	WP_005429845.1	BWP24_RS08675	1767411	1767722	DUF3634 domain-containing protein	chromosome I	No	No
1767411	1775327	7916	Integrated	WP_077200752.1	BWP24_RS08680	1767838	1768161	hypothetical protein	chromosome I	Yes	DEG10030300;
1767411	1775327	7916	Integrated	WP_077200753.1	BWP24_RS08685	1768291	1769505	HDOD domain-containing protein	chromosome I	No	No
1767411	1775327	7916	Integrated	WP_077200754.1	BWP24_RS08690	1769651	1770112	helix-turn-helix domain-containing protein	chromosome I	No	No
1767411	1775327	7916	Integrated	WP_077200755.1	BWP24_RS08695	1770297	1771661	transposase	chromosome I	No	No
1767411	1775327	7916	Integrated	WP_045398643.1	BWP24_RS08700	1771951	1773681	hybrid sensor histidine kinase/response regulator	chromosome I	Yes	DEG10030155; DEG10030698;
1767411	1775327	7916	Integrated	WP_077200756.1	BWP24_RS08705	1773671	1774858	histidine kinase	chromosome I	No	No
1767411	1775327	7916	Integrated	WP_043883267.1	BWP24_RS08710	1774971	1775327	hypothetical protein	chromosome I	No	No
1863301	1868015	4714	Integrated	WP_050909233.1	BWP24_RS09135	1863168	1863830	DNA alkylation repair protein	chromosome I	No	No
1863301	1868015	4714	Integrated	WP_050909234.1	BWP24_RS09140	1863842	1864591	class I SAM-dependent methyltransferase	chromosome I	No	No
1863301	1868015	4714	Integrated	WP_050909235.1	BWP24_RS09145	1864595	1864810	hypothetical protein	chromosome I	No	No
1863301	1868015	4714	Integrated	WP_050909236.1	BWP24_RS09150	1865065	1865496	hypothetical protein	chromosome I	No	No
1863301	1868015	4714	Integrated	WP_050909237.1	BWP24_RS09155	1865549	1867087	sensor domain-containing diguanylate cyclase	chromosome I	No	No
1863301	1868015	4714	Integrated	WP_082242678.1	BWP24_RS09160	1867698	1870700	response regulator	chromosome I	No	No
1910854	1920313	9459	Integrated	WP_038889816.1	BWP24_RS09345	1910156	1910857	hypothetical protein	chromosome I	No	No
1910854	1920313	9459	Integrated	WP_050909030.1	BWP24_RS09350	1910854	1911894	hypothetical protein	chromosome I	No	No
1910854	1920313	9459	Integrated	WP_077200795.1	BWP24_RS09355	1911894	1912685	hypothetical protein	chromosome I	No	No
1910854	1920313	9459	Integrated	WP_050909028.1	BWP24_RS09360	1912939	1915260	hypothetical protein	chromosome I	No	No
1910854	1920313	9459	Integrated	WP_077201275.1	BWP24_RS09365	1915275	1917581	hypothetical protein	chromosome I	No	No
1910854	1920313	9459	Integrated	WP_038889820.1	BWP24_RS09370	1917797	1918051	hypothetical protein	chromosome I	No	No
1910854	1920313	9459	Integrated	WP_050909586.1	BWP24_RS09375	1918425	1919033	phosphohydrolase	chromosome I	No	No
1910854	1920313	9459	Integrated	WP_045418814.1	BWP24_RS09380	1919378	1920313	universal stress protein	chromosome I	No	No
1960672	1977095	16423	Integrated	WP_050918863.1	BWP24_RS09530	1960672	1960944	hypothetical protein	chromosome I	No	No
1960672	1977095	16423	Integrated	WP_050918862.1	BWP24_RS09535	1961091	1963019	hypothetical protein	chromosome I	No	No
1960672	1977095	16423	Integrated	WP_050910201.1	BWP24_RS09540	1963454	1964599	collagen-like protein	chromosome I	No	No
1960672	1977095	16423	Integrated	WP_050918947.1	BWP24_RS09545	1964750	1966462	GMC family oxidoreductase	chromosome I	No	No
1960672	1977095	16423	Integrated	WP_045398389.1	BWP24_RS09550	1966786	1967967	transcriptional regulator	chromosome I	No	No
1960672	1977095	16423	Integrated	WP_005427849.1	BWP24_RS09555	1967960	1968820	XRE family transcriptional regulator	chromosome I	No	No
1960672	1977095	16423	Integrated	WP_077200807.1	BWP24_RS09560	1968993	1971323	hybrid sensor histidine kinase/response regulator	chromosome I	Yes	DEG10030155;
1960672	1977095	16423	Integrated	WP_050909994.1	BWP24_RS09565	1971335	1971721	hypothetical protein	chromosome I	No	No
1960672	1977095	16423	Integrated	WP_045398385.1	BWP24_RS09570	1971989	1972234	hypothetical protein	chromosome I	No	No
1960672	1977095	16423	Integrated	WP_080544861.1	BWP24_RS09575	1972392	1972763	helix-turn-helix domain-containing protein	chromosome I	No	No
1960672	1977095	16423	Integrated	WP_080992998.1	BWP24_RS09580	1972902	1974335	hypothetical protein	chromosome I	No	No
1960672	1977095	16423	Integrated	WP_005427843.1	BWP24_RS09585	1974558	1975313	peptidoglycan-binding protein LysM	chromosome I	No	No
1960672	1977095	16423	Integrated	WP_045380947.1	BWP24_RS09590	1975315	1976370	hypothetical protein	chromosome I	No	No
1960672	1977095	16423	Integrated	WP_050918396.1	BWP24_RS09595	1976373	1977095	hypothetical protein	chromosome I	No	No
1963887	1968681	4794	Integrated	WP_050910201.1	BWP24_RS09540	1963454	1964599	collagen-like protein	chromosome I	No	No
1963887	1968681	4794	Integrated	WP_050918947.1	BWP24_RS09545	1964750	1966462	GMC family oxidoreductase	chromosome I	No	No
1963887	1968681	4794	Integrated	WP_045398389.1	BWP24_RS09550	1966786	1967967	transcriptional regulator	chromosome I	No	No
1963887	1968681	4794	Integrated	WP_005427849.1	BWP24_RS09555	1967960	1968820	XRE family transcriptional regulator	chromosome I	No	No
2011524	2016374	4850	Integrated	WP_005427969.1	BWP24_RS09770	2011524	2011820	integration host factor subunit alpha	chromosome I	Yes	DEG10030251;
2011524	2016374	4850	Integrated	WP_045418439.1	BWP24_RS09775	2012347	2013225	membrane protein	chromosome I	No	No
2011524	2016374	4850	Integrated	WP_077201278.1	BWP24_RS09780	2013317	2014060	phosphoesterase	chromosome I	No	No
2011524	2016374	4850	Integrated	WP_077200814.1	BWP24_RS09785	2014239	2016374	peptide synthetase	chromosome I	No	No
2027876	2032684	4808	Integrated	WP_077200821.1	BWP24_RS09825	2027566	2030442	peptide synthetase	chromosome I	No	No
2027876	2032684	4808	Integrated	WP_050913423.1	BWP24_RS09830	2031037	2032197	histidine decarboxylase	chromosome I	No	No
2027876	2032684	4808	Integrated	WP_077200822.1	BWP24_RS09835	2032317	2033921	ABC transporter ATP-binding protein	chromosome I	Yes	DEG10030734; DEG10030366; DEG10030363; DEG10030241; DEG10030508; DEG10030320;
2106921	2110929	4008	Integrated	WP_077200849.1	BWP24_RS10135	2106921	2107724	EAL domain-containing protein	chromosome I	No	No
2106921	2110929	4008	Integrated	WP_077200850.1	BWP24_RS10140	2107886	2108806	XRE family transcriptional regulator	chromosome I	No	No
2106921	2110929	4008	Integrated	WP_045368687.1	BWP24_RS10145	2108977	2109912	XRE family transcriptional regulator	chromosome I	No	No
2106921	2110929	4008	Integrated	WP_038891346.1	BWP24_RS10150	2109982	2110929	XRE family transcriptional regulator	chromosome I	No	No
2317232	2330020	12788	Integrated	WP_077200915.1	BWP24_RS11040	2316744	2318258	ABC transporter substrate-binding protein	chromosome I	No	No
2317232	2330020	12788	Integrated	WP_077200916.1	BWP24_RS11045	2318248	2319096	ABC transporter ATP-binding protein	chromosome I	Yes	DEG10030734; DEG10030366; DEG10030363; DEG10030241; DEG10030508; DEG10030320;
2317232	2330020	12788	Integrated	WP_082242682.1	BWP24_RS11050	2319117	2319878	ABC transporter ATP-binding protein	chromosome I	Yes	DEG10030734; DEG10030366; DEG10030363; DEG10030241; DEG10030508; DEG10030320;
2317232	2330020	12788	Integrated	WP_061065764.1	BWP24_RS11055	2320051	2321355	MATE family efflux transporter	chromosome I	No	No
2317232	2330020	12788	Integrated		BWP24_RS11060	2321509	2321811	nickel transporter	chromosome I	No	No
2317232	2330020	12788	Integrated	WP_005426222.1	BWP24_RS11065	2321885	2322220	alkylphosphonate utilization protein	chromosome I	No	No
2317232	2330020	12788	Integrated	WP_005426312.1	BWP24_RS11070	2322932	2324050	hypothetical protein	chromosome I	No	No
2317232	2330020	12788	Integrated	WP_077200917.1	BWP24_RS11075	2324117	2327809	RHS repeat protein	chromosome I	No	No
2317232	2330020	12788	Integrated	WP_077200918.1	BWP24_RS11080	2327799	2328929	RHS repeat-associated core domain-containing protein	chromosome I	No	No
2317232	2330020	12788	Integrated	WP_077200919.1	BWP24_RS11085	2328996	2330543	arylsulfatase	chromosome I	No	No
2369219	2375109	5890	Integrated	WP_005537110.1	BWP24_RS11315	2369493	2369939	exoenzyme S synthesis protein C	chromosome I	No	No
2369219	2375109	5890	Integrated	WP_050906225.1	BWP24_RS11320	2369947	2370246	hypothetical protein	chromosome I	No	No
2369219	2375109	5890	Integrated	WP_077200932.1	BWP24_RS11325	2370464	2370766	hypothetical protein	chromosome I	No	No
2369219	2375109	5890	Integrated	WP_077200933.1	BWP24_RS11330	2370769	2372724	DUF3732 domain-containing protein	chromosome I	No	No
2369219	2375109	5890	Integrated	WP_077200934.1	BWP24_RS11335	2372721	2373197	hypothetical protein	chromosome I	No	No
2369219	2375109	5890	Integrated	WP_077200935.1	BWP24_RS11340	2373187	2374380	hypothetical protein	chromosome I	No	No
2369219	2375109	5890	Integrated		BWP24_RS11345	2374662	2374991	hypothetical protein	chromosome I	No	No
2582194	2588153	5959	Integrated	WP_077200994.1	BWP24_RS12255	2582194	2583246	cysteine desulfurase	chromosome I	Yes	DEG10030158;
2582194	2588153	5959	Integrated	WP_077200995.1	BWP24_RS12260	2583259	2583744	hypothetical protein	chromosome I	No	No
2582194	2588153	5959	Integrated	WP_077200996.1	BWP24_RS12265	2583746	2585782	hypothetical protein	chromosome I	No	No
2582194	2588153	5959	Integrated	WP_077200997.1	BWP24_RS12270	2585779	2585985	hypothetical protein	chromosome I	No	No
2582194	2588153	5959	Integrated	WP_077200998.1	BWP24_RS12275	2585985	2588153	hypothetical protein	chromosome I	No	No
2865273	2873125	7852	Integrated	WP_077201066.1	BWP24_RS13640	2865273	2866109	3-keto-5-aminohexanoate cleavage protein	chromosome I	No	No
2865273	2873125	7852	Integrated	WP_077201067.1	BWP24_RS13645	2866103	2867431	aspartate aminotransferase family protein	chromosome I	No	No
2865273	2873125	7852	Integrated	WP_038890707.1	BWP24_RS13650	2867814	2869556	hydrolase	chromosome I	No	No
2865273	2873125	7852	Integrated	WP_077201068.1	BWP24_RS13655	2869727	2871367	mechanosensitive ion channel family protein	chromosome I	No	No
2865273	2873125	7852	Integrated	WP_077201069.1	BWP24_RS13660	2871404	2872540	lipase	chromosome I	No	No
2865273	2873125	7852	Integrated	WP_077201070.1	BWP24_RS13665	2872544	2873125	hypothetical protein	chromosome I	No	No
3261399	3269986	8587	Integrated	WP_077201143.1	BWP24_RS15460	3261399	3262529	hypothetical protein	chromosome I	No	No
3261399	3269986	8587	Integrated	WP_077201144.1	BWP24_RS15465	3262513	3263550	hypothetical protein	chromosome I	No	No
3261399	3269986	8587	Integrated	WP_077201145.1	BWP24_RS15470	3263547	3264470	hypothetical protein	chromosome I	No	No
3261399	3269986	8587	Integrated	WP_077201146.1	BWP24_RS15475	3264470	3265369	hypothetical protein	chromosome I	No	No
3261399	3269986	8587	Integrated	WP_077201147.1	BWP24_RS15480	3265371	3266468	polysaccharide pyruvyl transferase family protein	chromosome I	No	No
3261399	3269986	8587	Integrated	WP_077201148.1	BWP24_RS15485	3266472	3267719	flippase	chromosome I	No	No
3261399	3269986	8587	Integrated	WP_077201149.1	BWP24_RS15490	3267716	3269101	hypothetical protein	chromosome I	No	No
3261399	3269986	8587	Integrated	WP_082242685.1	BWP24_RS15495	3269144	3269986	glycosyl transferase	chromosome I	No	No
3275204	3287102	11898	Integrated	WP_077201153.1	BWP24_RS15515	3275204	3275968	glycosyltransferase family 2 protein	chromosome I	No	No
3275204	3287102	11898	Integrated	WP_082242686.1	BWP24_RS15520	3276001	3277053	glycosyltransferase family 2 protein	chromosome I	No	No
3275204	3287102	11898	Integrated	WP_077201155.1	BWP24_RS15525	3277035	3278303	hypothetical protein	chromosome I	No	No
3275204	3287102	11898	Integrated	WP_077201156.1	BWP24_RS15530	3278322	3279587	polysaccharide pyruvyl transferase family protein	chromosome I	No	No
3275204	3287102	11898	Integrated	WP_077201157.1	BWP24_RS15535	3279584	3280699	DegT/DnrJ/EryC1/StrS family aminotransferase	chromosome I	No	No
3275204	3287102	11898	Integrated	WP_045379334.1	BWP24_RS15540	3280700	3282133	lipopolysaccharide biosynthesis protein	chromosome I	No	No
3275204	3287102	11898	Integrated	WP_005384820.1	BWP24_RS15545	3282140	3283003	glucose-1-phosphate thymidylyltransferase	chromosome I	Yes	DEG10030336;
3275204	3287102	11898	Integrated	WP_077201158.1	BWP24_RS15550	3283003	3284079	dTDP-glucose 4,6-dehydratase	chromosome I	No	No
3275204	3287102	11898	Integrated	WP_077201159.1	BWP24_RS15555	3284116	3284925	hypothetical protein	chromosome I	No	No
3275204	3287102	11898	Integrated	WP_080767724.1	BWP24_RS15560	3284912	3286225	hypothetical protein	chromosome I	No	No
3275204	3287102	11898	Integrated	WP_077201160.1	BWP24_RS15565	3286200	3287102	LPS O-antigen length regulator	chromosome I	No	No
3298002	3308196	10194	Integrated	WP_077201167.1	BWP24_RS15615	3298002	3299171	glycosyltransferase	chromosome I	No	No
3298002	3308196	10194	Integrated	WP_077201168.1	BWP24_RS15620	3299174	3300442	3-deoxy-D-manno-octulosonic acid transferase	chromosome I	Yes	DEG10030029;
3298002	3308196	10194	Integrated	WP_077201169.1	BWP24_RS15625	3300439	3301335	glycosyltransferase family 2 protein	chromosome I	No	No
3298002	3308196	10194	Integrated	WP_077201170.1	BWP24_RS15630	3301644	3302597	polysaccharide pyruvyl transferase	chromosome I	No	No
3298002	3308196	10194	Integrated	WP_077201171.1	BWP24_RS15635	3302649	3303374	3-deoxy-D-manno-octulosonic acid kinase	chromosome I	Yes	DEG10030028;
3298002	3308196	10194	Integrated	WP_077201291.1	BWP24_RS15640	3303473	3304546	ADP-heptose--LPS heptosyltransferase I	chromosome I	No	No
3298002	3308196	10194	Integrated	WP_077201172.1	BWP24_RS15645	3304564	3305346	glycosyltransferase family 2 protein	chromosome I	No	No
3298002	3308196	10194	Integrated	WP_077201173.1	BWP24_RS15650	3305333	3306364	glycosyltransferase family 1 protein	chromosome I	No	No
3298002	3308196	10194	Integrated	WP_045456121.1	BWP24_RS15655	3306403	3306888	pantetheine-phosphate adenylyltransferase	chromosome I	Yes	DEG10030027;
3298002	3308196	10194	Integrated	WP_077201174.1	BWP24_RS15660	3306885	3307832	lipopolysaccharide A protein	chromosome I	No	No
3298002	3308196	10194	Integrated	WP_045456115.1	BWP24_RS15665	3307825	3308196	diacylglycerol kinase	chromosome I	No	No
3431524	3447662	16138	Integrated	WP_045572321.1	BWP24_RS16235	3431524	3432849	integrase	chromosome I	No	No
3431524	3447662	16138	Integrated	WP_045572320.1	BWP24_RS16240	3432842	3434590	hypothetical protein	chromosome I	No	No
3431524	3447662	16138	Integrated	WP_077201203.1	BWP24_RS16245	3434590	3436635	hypothetical protein	chromosome I	No	No
3431524	3447662	16138	Integrated	WP_045570834.1	BWP24_RS16250	3436632	3437090	hypothetical protein	chromosome I	No	No
3431524	3447662	16138	Integrated	WP_077201204.1	BWP24_RS16255	3437149	3438228	hypothetical protein	chromosome I	No	No
3431524	3447662	16138	Integrated	WP_077201205.1	BWP24_RS16260	3438372	3438923	hypothetical protein	chromosome I	No	No
3431524	3447662	16138	Integrated		BWP24_RS16265	3439073	3439421	transcriptional regulator	chromosome I	No	No
3431524	3447662	16138	Integrated	WP_045570847.1	BWP24_RS16270	3439418	3439621	hypothetical protein	chromosome I	No	No
3431524	3447662	16138	Integrated	WP_077201206.1	BWP24_RS16275	3439686	3441005	type II toxin-antitoxin system HipA family toxin	chromosome I	No	No
3431524	3447662	16138	Integrated	WP_077201207.1	BWP24_RS16280	3440995	3441534	hypothetical protein	chromosome I	No	No
3431524	3447662	16138	Integrated	WP_077201208.1	BWP24_RS16285	3441641	3441850	XRE family transcriptional regulator	chromosome I	No	No
3431524	3447662	16138	Integrated	WP_045570840.1	BWP24_RS16290	3442231	3443277	nucleoid-associated protein	chromosome I	No	No
3431524	3447662	16138	Integrated	WP_045570841.1	BWP24_RS16295	3443280	3444563	hypothetical protein	chromosome I	No	No
3431524	3447662	16138	Integrated	WP_077201209.1	BWP24_RS16300	3444763	3446460	DUF2326 domain-containing protein	chromosome I	No	No
3431524	3447662	16138	Integrated	WP_077201210.1	BWP24_RS16305	3446453	3446695	hypothetical protein	chromosome I	No	No
3431524	3447662	16138	Integrated	WP_077201211.1	BWP24_RS16310	3446688	3447662	hypothetical protein	chromosome I	No	No
208544	222108	13564	Integrated	WP_077201384.1	BWP24_RS17390	208548	209225	succinyl-CoA--3-ketoacid-CoA transferase	chromosome II	No	No
208544	222108	13564	Integrated	WP_077202268.1	BWP24_RS17395	209225	209878	CoA transferase subunit A	chromosome II	No	No
208544	222108	13564	Integrated	WP_077201385.1	BWP24_RS17400	209906	211111	acetyl-CoA C-acetyltransferase	chromosome II	No	No
208544	222108	13564	Integrated	WP_077201386.1	BWP24_RS17405	211292	212179	myo-inositol catabolism protein	chromosome II	No	No
208544	222108	13564	Integrated	WP_077201387.1	BWP24_RS17410	212211	212960	sulfite exporter TauE/SafE family protein	chromosome II	No	No
208544	222108	13564	Integrated	WP_050909953.1	BWP24_RS17415	212973	213863	LysR family transcriptional regulator	chromosome II	No	No
208544	222108	13564	Integrated	WP_041056231.1	BWP24_RS17420	213934	215376	MFS transporter	chromosome II	No	No
208544	222108	13564	Integrated	WP_005437833.1	BWP24_RS17425	215915	216808	myo-inosose-2 dehydratase	chromosome II	No	No
208544	222108	13564	Integrated	WP_077201388.1	BWP24_RS17430	216902	218773	3D-(3,5/4)-trihydroxycyclohexane-1,2-dione acylhydrolase (decyclizing)	chromosome II	No	No
208544	222108	13564	Integrated	WP_077201389.1	BWP24_RS17435	218872	220047	gfo/Idh/MocA family oxidoreductase	chromosome II	No	No
208544	222108	13564	Integrated	WP_042604785.1	BWP24_RS17440	220060	221046	5-dehydro-2-deoxygluconokinase	chromosome II	No	No
208544	222108	13564	Integrated	WP_038868950.1	BWP24_RS17445	221227	222096	myo-inositol catabolism IolB protein	chromosome II	No	No
208544	222108	13564	Integrated	WP_063344175.1	BWP24_RS17450	222107	222934	ketose-bisphosphate aldolase	chromosome II	Yes	DEG10030089;
393881	399303	5422	Integrated	WP_050909066.1	BWP24_RS18295	393881	394078	Flp family type IVb pilin	chromosome II	No	No
393881	399303	5422	Integrated	WP_045374452.1	BWP24_RS18300	395235	395696	hypothetical protein	chromosome II	No	No
393881	399303	5422	Integrated	WP_045415847.1	BWP24_RS18305	395706	396485	hypothetical protein	chromosome II	No	No
393881	399303	5422	Integrated	WP_045415844.1	BWP24_RS18310	396439	397689	hypothetical protein	chromosome II	No	No
393881	399303	5422	Integrated	WP_038890821.1	BWP24_RS18315	397664	398146	hypothetical protein	chromosome II	No	No
393881	399303	5422	Integrated	WP_045374460.1	BWP24_RS18320	398152	399303	hypothetical protein	chromosome II	No	No
393881	399303	5422	Integrated	WP_045415842.1	BWP24_RS18325	399296	400537	pilus assembly protein CpaF	chromosome II	No	No
394091	407367	13276	Integrated	WP_045374452.1	BWP24_RS18300	395235	395696	hypothetical protein	chromosome II	No	No
394091	407367	13276	Integrated	WP_045415847.1	BWP24_RS18305	395706	396485	hypothetical protein	chromosome II	No	No
394091	407367	13276	Integrated	WP_045415844.1	BWP24_RS18310	396439	397689	hypothetical protein	chromosome II	No	No
394091	407367	13276	Integrated	WP_038890821.1	BWP24_RS18315	397664	398146	hypothetical protein	chromosome II	No	No
394091	407367	13276	Integrated	WP_045374460.1	BWP24_RS18320	398152	399303	hypothetical protein	chromosome II	No	No
394091	407367	13276	Integrated	WP_045415842.1	BWP24_RS18325	399296	400537	pilus assembly protein CpaF	chromosome II	No	No
394091	407367	13276	Integrated	WP_077262806.1	BWP24_RS18330	400506	401399	hypothetical protein	chromosome II	No	No
394091	407367	13276	Integrated	WP_077201464.1	BWP24_RS18335	401396	402292	hypothetical protein	chromosome II	No	No
394091	407367	13276	Integrated	WP_077201465.1	BWP24_RS18340	402292	402996	hypothetical protein	chromosome II	No	No
394091	407367	13276	Integrated	WP_077201466.1	BWP24_RS18345	402965	403459	hypothetical protein	chromosome II	No	No
394091	407367	13276	Integrated	WP_045419393.1	BWP24_RS18350	403446	403973	hypothetical protein	chromosome II	No	No
394091	407367	13276	Integrated	WP_077201467.1	BWP24_RS18355	403973	405580	hypothetical protein	chromosome II	No	No
394091	407367	13276	Integrated	WP_077201468.1	BWP24_RS18360	405570	406178	hypothetical protein	chromosome II	No	No
394091	407367	13276	Integrated	WP_038890811.1	BWP24_RS18365	406171	406887	helix-turn-helix domain-containing protein	chromosome II	Yes	DEG10030698;
394091	407367	13276	Integrated	WP_077201469.1	BWP24_RS18370	406871	407320	hypothetical protein	chromosome II	No	No
394091	407367	13276	Integrated	WP_077201470.1	BWP24_RS18375	407366	408025	HAD-IB family hydrolase	chromosome II	No	No
670816	675799	4983	Integrated	WP_077201574.1	BWP24_RS19545	670816	672081	BspA family leucine-rich repeat surface protein	chromosome II	No	No
670816	675799	4983	Integrated	WP_077201575.1	BWP24_RS19550	672448	673497	alpha/beta hydrolase	chromosome II	No	No
670816	675799	4983	Integrated	WP_045403266.1	BWP24_RS19555	673656	674546	LysR family transcriptional regulator	chromosome II	No	No
670816	675799	4983	Integrated	WP_005425883.1	BWP24_RS19560	675013	675219	Flp family type IVb pilin	chromosome II	No	No
670816	675799	4983	Integrated	WP_045403264.1	BWP24_RS19565	675362	675799	peptidase	chromosome II	No	No
1080676	1084704	4028	Integrated	WP_005427041.1	BWP24_RS21205	1080676	1080831	YoaH family protein	chromosome II	No	No
1080676	1084704	4028	Integrated	WP_047477169.1	BWP24_RS21210	1082002	1082532	hypothetical protein	chromosome II	No	No
1080676	1084704	4028	Integrated	WP_077201711.1	BWP24_RS21215	1083500	1084393	hypothetical protein	chromosome II	No	No
1080676	1084704	4028	Integrated	WP_077201712.1	BWP24_RS21220	1084441	1084704	hypothetical protein	chromosome II	No	No
1084707	1105478	20771	Integrated	WP_077201713.1	BWP24_RS21225	1084707	1085105	S-adenosylhomocysteine hydrolase	chromosome II	No	No
1084707	1105478	20771	Integrated	WP_077200755.1	BWP24_RS21230	1085260	1086624	transposase	chromosome II	No	No
1084707	1105478	20771	Integrated	WP_077201714.1	BWP24_RS21235	1086801	1087166	regulator	chromosome II	No	No
1084707	1105478	20771	Integrated	WP_043883025.1	BWP24_RS21240	1087409	1087663	hypothetical protein	chromosome II	No	No
1084707	1105478	20771	Integrated	WP_025787285.1	BWP24_RS21245	1087848	1088558	DNA repair protein	chromosome II	No	No
1084707	1105478	20771	Integrated	WP_077201715.1	BWP24_RS21250	1088864	1090264	zonular occludens toxin	chromosome II	No	No
1084707	1105478	20771	Integrated	WP_077201716.1	BWP24_RS21255	1090267	1090611	hypothetical protein	chromosome II	No	No
1084707	1105478	20771	Integrated	WP_077201717.1	BWP24_RS21260	1090613	1092286	hypothetical protein	chromosome II	No	No
1084707	1105478	20771	Integrated	WP_047478554.1	BWP24_RS21265	1092414	1092635	hypothetical protein	chromosome II	No	No
1084707	1105478	20771	Integrated	WP_025787280.1	BWP24_RS21270	1092658	1092888	hypothetical protein	chromosome II	No	No
1084707	1105478	20771	Integrated	WP_045373564.1	BWP24_RS21275	1092897	1093250	DUF1293 domain-containing protein	chromosome II	No	No
1084707	1105478	20771	Integrated	WP_077201718.1	BWP24_RS21280	1093254	1094399	phage replication protein	chromosome II	Yes	DEG10030293; DEG10030290;
1084707	1105478	20771	Integrated	WP_005531344.1	BWP24_RS21285	1094383	1094598	hypothetical protein	chromosome II	No	No
1084707	1105478	20771	Integrated	WP_077201719.1	BWP24_RS21290	1094602	1095225	3'-5' exonuclease	chromosome II	No	No
1084707	1105478	20771	Integrated	WP_077201720.1	BWP24_RS21295	1095415	1095774	hypothetical protein	chromosome II	No	No
1084707	1105478	20771	Integrated	WP_077200755.1	BWP24_RS21300	1095835	1097199	transposase	chromosome II	No	No
1084707	1105478	20771	Integrated	WP_077201721.1	BWP24_RS21305	1097538	1097753	hypothetical protein	chromosome II	No	No
1084707	1105478	20771	Integrated	WP_045420803.1	BWP24_RS21310	1097984	1098316	XRE family transcriptional regulator	chromosome II	Yes	DEG10030291; DEG10030294;
1084707	1105478	20771	Integrated	WP_045420801.1	BWP24_RS21315	1098443	1099747	replication initiation factor family protein	chromosome II	No	No
1084707	1105478	20771	Integrated	WP_077201722.1	BWP24_RS21320	1099759	1099995	hypothetical protein	chromosome II	No	No
1084707	1105478	20771	Integrated	WP_045420850.1	BWP24_RS21325	1100300	1100614	hypothetical protein	chromosome II	No	No
1084707	1105478	20771	Integrated	WP_077201721.1	BWP24_RS21330	1101310	1101525	hypothetical protein	chromosome II	No	No
1084707	1105478	20771	Integrated	WP_045420803.1	BWP24_RS21335	1101756	1102088	XRE family transcriptional regulator	chromosome II	Yes	DEG10030291; DEG10030294;
1084707	1105478	20771	Integrated	WP_045420801.1	BWP24_RS21340	1102215	1103519	replication initiation factor family protein	chromosome II	No	No
1084707	1105478	20771	Integrated	WP_077201722.1	BWP24_RS21345	1103531	1103767	hypothetical protein	chromosome II	No	No
1084707	1105478	20771	Integrated	WP_045420850.1	BWP24_RS21350	1104072	1104386	hypothetical protein	chromosome II	No	No
1084707	1105478	20771	Integrated	WP_077201723.1	BWP24_RS21355	1105167	1105478	stress response translation initiation inhibitor YciH	chromosome II	Yes	DEG10030700;
1097984	1105866	7882	Integrated	WP_045420803.1	BWP24_RS21310	1097984	1098316	XRE family transcriptional regulator	chromosome II	No	No
1097984	1105866	7882	Integrated	WP_045420801.1	BWP24_RS21315	1098443	1099747	replication initiation factor family protein	chromosome II	No	No
1097984	1105866	7882	Integrated	WP_077201722.1	BWP24_RS21320	1099759	1099995	hypothetical protein	chromosome II	No	No
1097984	1105866	7882	Integrated	WP_045420850.1	BWP24_RS21325	1100300	1100614	hypothetical protein	chromosome II	No	No
1097984	1105866	7882	Integrated	WP_077201721.1	BWP24_RS21330	1101310	1101525	hypothetical protein	chromosome II	No	No
1097984	1105866	7882	Integrated	WP_045420803.1	BWP24_RS21335	1101756	1102088	XRE family transcriptional regulator	chromosome II	No	No
1097984	1105866	7882	Integrated	WP_045420801.1	BWP24_RS21340	1102215	1103519	replication initiation factor family protein	chromosome II	No	No
1097984	1105866	7882	Integrated	WP_077201722.1	BWP24_RS21345	1103531	1103767	hypothetical protein	chromosome II	No	No
1097984	1105866	7882	Integrated	WP_045420850.1	BWP24_RS21350	1104072	1104386	hypothetical protein	chromosome II	No	No
1097984	1105866	7882	Integrated	WP_077201723.1	BWP24_RS21355	1105167	1105478	stress response translation initiation inhibitor YciH	chromosome II	No	No
1097984	1105866	7882	Integrated	WP_005427077.1	BWP24_RS21360	1105483	1105866	DUF3319 domain-containing protein	chromosome II	No	No
1204894	1209987	5093	Integrated	WP_077202296.1	BWP24_RS21785	1204894	1205079	hypothetical protein	chromosome II	No	No
1204894	1209987	5093	Integrated		BWP24_RS21790	1205095	1205575	hypothetical protein	chromosome II	No	No
1204894	1209987	5093	Integrated	WP_077201753.1	BWP24_RS21795	1205708	1206433	hypothetical protein	chromosome II	No	No
1204894	1209987	5093	Integrated	WP_077201754.1	BWP24_RS21800	1206815	1207333	N-acetyltransferase	chromosome II	No	No
1204894	1209987	5093	Integrated	WP_077201755.1	BWP24_RS21805	1207744	1208127	hypothetical protein	chromosome II	No	No
1204894	1209987	5093	Integrated	WP_077201756.1	BWP24_RS21810	1208120	1208332	hypothetical protein	chromosome II	No	No
1204894	1209987	5093	Integrated	WP_077201757.1	BWP24_RS21815	1208317	1209225	hypothetical protein	chromosome II	No	No
1204894	1209987	5093	Integrated	WP_077201758.1	BWP24_RS21820	1209370	1209987	hypothetical protein	chromosome II	No	No
1380400	1396137	15737	Integrated	WP_025795733.1	BWP24_RS22595	1380400	1381443	hypothetical protein	chromosome II	No	No
1380400	1396137	15737	Integrated	WP_025795731.1	BWP24_RS22600	1381433	1381807	hypothetical protein	chromosome II	No	No
1380400	1396137	15737	Integrated	WP_025795730.1	BWP24_RS22605	1381804	1383228	CHASE2 domain-containing protein	chromosome II	No	No
1380400	1396137	15737	Integrated	WP_025795729.1	BWP24_RS22610	1384502	1385812	type II toxin-antitoxin system HipA family toxin	chromosome II	No	No
1380400	1396137	15737	Integrated	WP_025795728.1	BWP24_RS22615	1386625	1388577	DNA recombination protein RecF	chromosome II	No	No
1380400	1396137	15737	Integrated	WP_025795726.1	BWP24_RS22620	1388577	1390337	ATP-dependent helicase	chromosome II	No	No
1380400	1396137	15737	Integrated	WP_006071685.1	BWP24_RS22625	1390572	1390847	hypothetical protein	chromosome II	No	No
1380400	1396137	15737	Integrated	WP_025789568.1	BWP24_RS22630	1390868	1391251	hypothetical protein	chromosome II	No	No
1380400	1396137	15737	Integrated	WP_025789569.1	BWP24_RS22635	1391441	1391884	hypothetical protein	chromosome II	No	No
1380400	1396137	15737	Integrated	WP_025789570.1	BWP24_RS22640	1392586	1395009	hypothetical protein	chromosome II	No	No
1380400	1396137	15737	Integrated	WP_025789571.1	BWP24_RS22645	1395049	1395552	hypothetical protein	chromosome II	No	No
1380400	1396137	15737	Integrated	WP_025789572.1	BWP24_RS22650	1395709	1396137	hypothetical protein	chromosome II	No	No
1385596	1391083	5487	Integrated	WP_025795729.1	BWP24_RS22610	1384502	1385812	type II toxin-antitoxin system HipA family toxin	chromosome II	No	No
1385596	1391083	5487	Integrated	WP_025795728.1	BWP24_RS22615	1386625	1388577	DNA recombination protein RecF	chromosome II	No	No
1385596	1391083	5487	Integrated	WP_025795726.1	BWP24_RS22620	1388577	1390337	ATP-dependent helicase	chromosome II	No	No
1385596	1391083	5487	Integrated	WP_006071685.1	BWP24_RS22625	1390572	1390847	hypothetical protein	chromosome II	No	No
1385596	1391083	5487	Integrated	WP_025789568.1	BWP24_RS22630	1390868	1391251	hypothetical protein	chromosome II	No	No
1403001	1453204	50203	Integrated	WP_025789578.1	BWP24_RS22680	1403001	1405067	beta-galactosidase	chromosome II	No	No
1403001	1453204	50203	Integrated	WP_025789579.1	BWP24_RS22685	1405067	1406314	galactosidase	chromosome II	No	No
1403001	1453204	50203	Integrated	WP_025789580.1	BWP24_RS22690	1406331	1407173	arabinogalactan oligomer ABC transporter permease	chromosome II	No	No
1403001	1453204	50203	Integrated	WP_044140067.1	BWP24_RS22695	1407178	1408473	sugar ABC transporter permease	chromosome II	No	No
1403001	1453204	50203	Integrated	WP_025789582.1	BWP24_RS22700	1408585	1409820	cyclodextrin-binding protein	chromosome II	No	No
1403001	1453204	50203	Integrated	WP_025789583.1	BWP24_RS22705	1410034	1411137	ABC transporter ATP-binding protein	chromosome II	No	No
1403001	1453204	50203	Integrated	WP_025789584.1	BWP24_RS22710	1411216	1412223	LacI family transcriptional regulator	chromosome II	No	No
1403001	1453204	50203	Integrated	WP_025789585.1	BWP24_RS22715	1412473	1413471	arabinogalactan endo-1,4-beta-galactosidase	chromosome II	No	No
1403001	1453204	50203	Integrated		BWP24_RS22720	1413754	1414603	IS5/IS1182 family transposase	chromosome II	No	No
1403001	1453204	50203	Integrated	WP_025789587.1	BWP24_RS22725	1414869	1415372	hypothetical protein	chromosome II	No	No
1403001	1453204	50203	Integrated	WP_025789588.1	BWP24_RS22730	1415399	1416034	hypothetical protein	chromosome II	No	No
1403001	1453204	50203	Integrated	WP_025789589.1	BWP24_RS22735	1416867	1417694	hypothetical protein	chromosome II	No	No
1403001	1453204	50203	Integrated	WP_025789590.1	BWP24_RS22740	1418506	1421133	chromosome segregation protein SMC	chromosome II	No	No
1403001	1453204	50203	Integrated	WP_025789591.1	BWP24_RS22745	1421380	1422381	hypothetical protein	chromosome II	No	No
1403001	1453204	50203	Integrated	WP_025789592.1	BWP24_RS22750	1422612	1422983	transcriptional regulator	chromosome II	No	No
1403001	1453204	50203	Integrated	WP_005376117.1	BWP24_RS22755	1423114	1423311	hypothetical protein	chromosome II	No	No
1403001	1453204	50203	Integrated	WP_025794814.1	BWP24_RS22760	1423468	1424235	hypothetical protein	chromosome II	No	No
1403001	1453204	50203	Integrated	WP_025794811.1	BWP24_RS22765	1424545	1425933	type IV secretion protein VirD2	chromosome II	No	No
1403001	1453204	50203	Integrated	WP_025538535.1	BWP24_RS22770	1425923	1426468	hypothetical protein	chromosome II	No	No
1403001	1453204	50203	Integrated	WP_014234481.1	BWP24_RS22775	1427398	1429194	recombinase	chromosome II	No	No
1403001	1453204	50203	Integrated	WP_077201843.1	BWP24_RS22780	1429371	1430570	acetate kinase	chromosome II	Yes	DEG10030589;
1403001	1453204	50203	Integrated	WP_077201844.1	BWP24_RS22785	1430936	1432474	bifunctional diguanylate cyclase/phosphodiesterase	chromosome II	No	No
1403001	1453204	50203	Integrated	WP_077201845.1	BWP24_RS22790	1432517	1434448	ATP-dependent RNA helicase	chromosome II	No	No
1403001	1453204	50203	Integrated	WP_038892595.1	BWP24_RS22795	1434828	1436831	exoribonuclease II	chromosome II	No	No
1403001	1453204	50203	Integrated	WP_038892597.1	BWP24_RS22800	1436904	1437698	AraC family transcriptional regulator	chromosome II	No	No
1403001	1453204	50203	Integrated	WP_045454709.1	BWP24_RS22805	1437779	1438135	DUF3024 domain-containing protein	chromosome II	No	No
1403001	1453204	50203	Integrated	WP_077201846.1	BWP24_RS22810	1438435	1439262	phosphate ABC transporter substrate-binding protein	chromosome II	No	No
1403001	1453204	50203	Integrated	WP_045373688.1	BWP24_RS22815	1439327	1440007	dehydratase	chromosome II	No	No
1403001	1453204	50203	Integrated	WP_077201847.1	BWP24_RS22825	1440521	1440760	hypothetical protein	chromosome II	No	No
1403001	1453204	50203	Integrated	WP_077201848.1	BWP24_RS22830	1440750	1441616	IS5/IS1182 family transposase	chromosome II	No	No
1403001	1453204	50203	Integrated	WP_077201849.1	BWP24_RS22835	1441959	1442564	hypothetical protein	chromosome II	No	No
1403001	1453204	50203	Integrated	WP_077201850.1	BWP24_RS22840	1442565	1443800	hypothetical protein	chromosome II	No	No
1403001	1453204	50203	Integrated	WP_077201851.1	BWP24_RS22845	1443800	1445785	hypothetical protein	chromosome II	No	No
1403001	1453204	50203	Integrated	WP_077201852.1	BWP24_RS22850	1446159	1447673	reverse transcriptase	chromosome II	No	No
1403001	1453204	50203	Integrated	WP_077201853.1	BWP24_RS22855	1448218	1449666	molybdate ABC transporter ATP-binding protein ModF	chromosome II	No	No
1403001	1453204	50203	Integrated	WP_077201854.1	BWP24_RS22860	1449671	1451140	EAL domain-containing protein	chromosome II	No	No
1403001	1453204	50203	Integrated	WP_005442559.1	BWP24_RS22865	1451624	1452358	IclR family transcriptional regulator	chromosome II	No	No
1403001	1453204	50203	Integrated	WP_077201855.1	BWP24_RS22870	1452365	1453204	arginase	chromosome II	No	No
1410034	1429194	19160	Integrated	WP_025789583.1	BWP24_RS22705	1410034	1411137	ABC transporter ATP-binding protein	chromosome II	No	No
1410034	1429194	19160	Integrated	WP_025789584.1	BWP24_RS22710	1411216	1412223	LacI family transcriptional regulator	chromosome II	No	No
1410034	1429194	19160	Integrated	WP_025789585.1	BWP24_RS22715	1412473	1413471	arabinogalactan endo-1,4-beta-galactosidase	chromosome II	No	No
1410034	1429194	19160	Integrated		BWP24_RS22720	1413754	1414603	IS5/IS1182 family transposase	chromosome II	No	No
1410034	1429194	19160	Integrated	WP_025789587.1	BWP24_RS22725	1414869	1415372	hypothetical protein	chromosome II	No	No
1410034	1429194	19160	Integrated	WP_025789588.1	BWP24_RS22730	1415399	1416034	hypothetical protein	chromosome II	No	No
1410034	1429194	19160	Integrated	WP_025789589.1	BWP24_RS22735	1416867	1417694	hypothetical protein	chromosome II	No	No
1410034	1429194	19160	Integrated	WP_025789590.1	BWP24_RS22740	1418506	1421133	chromosome segregation protein SMC	chromosome II	No	No
1410034	1429194	19160	Integrated	WP_025789591.1	BWP24_RS22745	1421380	1422381	hypothetical protein	chromosome II	No	No
1410034	1429194	19160	Integrated	WP_025789592.1	BWP24_RS22750	1422612	1422983	transcriptional regulator	chromosome II	No	No
1410034	1429194	19160	Integrated	WP_005376117.1	BWP24_RS22755	1423114	1423311	hypothetical protein	chromosome II	No	No
1410034	1429194	19160	Integrated	WP_025794814.1	BWP24_RS22760	1423468	1424235	hypothetical protein	chromosome II	No	No
1410034	1429194	19160	Integrated	WP_025794811.1	BWP24_RS22765	1424545	1425933	type IV secretion protein VirD2	chromosome II	No	No
1410034	1429194	19160	Integrated	WP_025538535.1	BWP24_RS22770	1425923	1426468	hypothetical protein	chromosome II	No	No
1410034	1429194	19160	Integrated	WP_014234481.1	BWP24_RS22775	1427398	1429194	recombinase	chromosome II	No	No
1420764	1425643	4879	Integrated	WP_025789590.1	BWP24_RS22740	1418506	1421133	chromosome segregation protein SMC	chromosome II	No	No
1420764	1425643	4879	Integrated	WP_025789591.1	BWP24_RS22745	1421380	1422381	hypothetical protein	chromosome II	No	No
1420764	1425643	4879	Integrated	WP_025789592.1	BWP24_RS22750	1422612	1422983	transcriptional regulator	chromosome II	No	No
1420764	1425643	4879	Integrated	WP_005376117.1	BWP24_RS22755	1423114	1423311	hypothetical protein	chromosome II	No	No
1420764	1425643	4879	Integrated	WP_025794814.1	BWP24_RS22760	1423468	1424235	hypothetical protein	chromosome II	No	No
1420764	1425643	4879	Integrated	WP_025794811.1	BWP24_RS22765	1424545	1425933	type IV secretion protein VirD2	chromosome II	No	No
1441959	1447673	5714	Integrated	WP_077201849.1	BWP24_RS22835	1441959	1442564	hypothetical protein	chromosome II	No	No
1441959	1447673	5714	Integrated	WP_077201850.1	BWP24_RS22840	1442565	1443800	hypothetical protein	chromosome II	No	No
1441959	1447673	5714	Integrated	WP_077201851.1	BWP24_RS22845	1443800	1445785	hypothetical protein	chromosome II	No	No
1441959	1447673	5714	Integrated	WP_077201852.1	BWP24_RS22850	1446159	1447673	reverse transcriptase	chromosome II	No	No
1512788	1517400	4612	Integrated	WP_077201881.1	BWP24_RS23160	1512788	1513273	ferredoxin-type protein NapF	chromosome II	No	No
1512788	1517400	4612	Integrated	WP_005433349.1	BWP24_RS23165	1513317	1513625	nitrate reductase	chromosome II	No	No
1512788	1517400	4612	Integrated	WP_005433339.1	BWP24_RS23170	1513622	1516111	periplasmic nitrate reductase subunit alpha	chromosome II	No	No
1512788	1517400	4612	Integrated	WP_050913309.1	BWP24_RS23175	1516188	1516643	nitrate reductase	chromosome II	No	No
1512788	1517400	4612	Integrated	WP_005433285.1	BWP24_RS23180	1516672	1517250	cytochrome c	chromosome II	No	No
1512788	1517400	4612	Integrated	WP_005433365.1	BWP24_RS23185	1517266	1517400	TIGR02808 family protein	chromosome II	No	No
1634783	1639952	5169	Integrated	WP_005432005.1	BWP24_RS23805	1634783	1635961	maltose/maltodextrin ABC transporter substrate-binding protein MalE	chromosome II	No	No
1634783	1639952	5169	Integrated		BWP24_RS23810	1636275	1636543	hypothetical protein	chromosome II	No	No
1634783	1639952	5169	Integrated	WP_005432007.1	BWP24_RS23815	1636630	1637748	ABC transporter ATP-binding protein	chromosome II	Yes	DEG10030734; DEG10030366; DEG10030363; DEG10030241; DEG10030508; DEG10030320;
1634783	1639952	5169	Integrated	WP_077201932.1	BWP24_RS23820	1638162	1639952	hypothetical protein	chromosome II	No	No
1813343	1820657	7314	Integrated	WP_077201989.1	BWP24_RS24425	1813343	1814986	hypothetical protein	chromosome II	No	No
1813343	1820657	7314	Integrated	WP_077201990.1	BWP24_RS24430	1815599	1816705	threonine aldolase	chromosome II	No	No
1813343	1820657	7314	Integrated	WP_077201991.1	BWP24_RS24435	1817072	1818085	cytotoxin	chromosome II	No	No
1813343	1820657	7314	Integrated	WP_038891494.1	BWP24_RS24440	1818228	1819259	L-threonine 3-dehydrogenase	chromosome II	No	No
1813343	1820657	7314	Integrated	WP_005432273.1	BWP24_RS24445	1819464	1820657	glycine C-acetyltransferase	chromosome II	Yes	DEG10030688;
2104581	2124730	20149	Integrated	WP_077202200.1	BWP24_RS25870	2104724	2107498	beta-glucosidase	chromosome II	No	No
2104581	2124730	20149	Integrated	WP_077202201.1	BWP24_RS25875	2107759	2108637	AraC family transcriptional regulator	chromosome II	No	No
2104581	2124730	20149	Integrated	WP_005428254.1	BWP24_RS25880	2108837	2110135	carbohydrate porin	chromosome II	No	No
2104581	2124730	20149	Integrated	WP_045383139.1	BWP24_RS25885	2110134	2110322	hypothetical protein	chromosome II	No	No
2104581	2124730	20149	Integrated	WP_077202202.1	BWP24_RS25890	2110480	2112480	hypothetical protein	chromosome II	No	No
2104581	2124730	20149	Integrated	WP_045399419.1	BWP24_RS25895	2112868	2113872	LacI family transcriptional regulator	chromosome II	No	No
2104581	2124730	20149	Integrated	WP_077202203.1	BWP24_RS25900	2113962	2117411	hypothetical protein	chromosome II	No	No
2104581	2124730	20149	Integrated	WP_038888527.1	BWP24_RS25905	2117477	2118460	ABC transporter ATP-binding protein	chromosome II	Yes	DEG10030734; DEG10030366; DEG10030363; DEG10030241; DEG10030508; DEG10030320;
2104581	2124730	20149	Integrated	WP_009706762.1	BWP24_RS25910	2118474	2119427	ABC transporter ATP-binding protein	chromosome II	Yes	DEG10030734; DEG10030366; DEG10030363; DEG10030241; DEG10030508; DEG10030320;
2104581	2124730	20149	Integrated	WP_009706761.1	BWP24_RS25915	2119424	2120416	ABC transporter permease	chromosome II	No	No
2104581	2124730	20149	Integrated	WP_077202204.1	BWP24_RS25920	2120425	2121399	ABC transporter permease	chromosome II	No	No
2104581	2124730	20149	Integrated	WP_045416509.1	BWP24_RS25925	2121503	2123137	peptide ABC transporter substrate-binding protein	chromosome II	No	No
2104581	2124730	20149	Integrated	WP_077202205.1	BWP24_RS25930	2123663	2124442	ABC transporter substrate-binding protein	chromosome II	No	No
2104581	2124730	20149	Integrated	WP_005428256.1	BWP24_RS25935	2124498	2125517	LacI family transcriptional regulator	chromosome II	No	No
2154302	2166939	12637	Integrated	WP_077202212.1	BWP24_RS26080	2154988	2155692	carbonic anhydrase	chromosome II	No	No
2154302	2166939	12637	Integrated	WP_038888572.1	BWP24_RS26085	2156053	2156259	hypothetical protein	chromosome II	No	No
2154302	2166939	12637	Integrated	WP_033008130.1	BWP24_RS26090	2156575	2157198	urease accessory protein UreG	chromosome II	No	No
2154302	2166939	12637	Integrated	WP_082242703.1	BWP24_RS26095	2157963	2158787	AraC family transcriptional regulator	chromosome II	No	No
2154302	2166939	12637	Integrated	WP_038888578.1	BWP24_RS26100	2159012	2159404	nucleoside diphosphate kinase regulator	chromosome II	No	No
2154302	2166939	12637	Integrated	WP_077202214.1	BWP24_RS26105	2159473	2160738	reactive intermediate/imine deaminase	chromosome II	No	No
2154302	2166939	12637	Integrated	WP_038888581.1	BWP24_RS26110	2160824	2161006	hypothetical protein	chromosome II	No	No
2154302	2166939	12637	Integrated	WP_038888582.1	BWP24_RS26115	2161428	2161739	hypothetical protein	chromosome II	No	No
2154302	2166939	12637	Integrated	WP_038888584.1	BWP24_RS26120	2162003	2163535	SulP family inorganic anion transporter	chromosome II	No	No
2154302	2166939	12637	Integrated	WP_009696570.1	BWP24_RS26125	2163641	2163868	secretion factor PAS	chromosome II	No	No
2154302	2166939	12637	Integrated	WP_077202216.1	BWP24_RS26130	2163992	2164996	iron ABC transporter permease	chromosome II	No	No
2154302	2166939	12637	Integrated	WP_082242704.1	BWP24_RS26135	2164989	2165978	ABC transporter substrate-binding protein	chromosome II	No	No
2154302	2166939	12637	Integrated	WP_077202220.1	BWP24_RS26140	2165988	2166749	ABC transporter ATP-binding protein	chromosome II	Yes	DEG10030734; DEG10030366; DEG10030363; DEG10030241; DEG10030508; DEG10030320;
2154302	2166939	12637	Integrated	WP_082242705.1	BWP24_RS26145	2166897	2167799	AraC family transcriptional regulator	chromosome II	No	No
2166956	2182181	15225	Integrated	WP_082242705.1	BWP24_RS26145	2166897	2167799	AraC family transcriptional regulator	chromosome II	No	No
2166956	2182181	15225	Integrated	WP_045371188.1	BWP24_RS26150	2167913	2168965	EamA family transporter	chromosome II	No	No
2166956	2182181	15225	Integrated	WP_009696564.1	BWP24_RS26155	2169164	2169778	urease accessory protein UreG	chromosome II	No	No
2166956	2182181	15225	Integrated	WP_045399516.1	BWP24_RS26160	2169809	2170516	urease accessory protein UreF	chromosome II	No	No
2166956	2182181	15225	Integrated	WP_009696562.1	BWP24_RS26165	2170506	2171015	urease accessory protein UreE	chromosome II	No	No
2166956	2182181	15225	Integrated	WP_077202222.1	BWP24_RS26170	2171035	2172738	urease subunit alpha	chromosome II	No	No
2166956	2182181	15225	Integrated	WP_077202224.1	BWP24_RS26175	2172750	2173070	urease subunit beta	chromosome II	No	No
2166956	2182181	15225	Integrated	WP_009696559.1	BWP24_RS26180	2173081	2173383	urease subunit gamma	chromosome II	No	No
2166956	2182181	15225	Integrated	WP_039973833.1	BWP24_RS26185	2173461	2174369	urease accessory protein ureD	chromosome II	No	No
2166956	2182181	15225	Integrated	WP_077202226.1	BWP24_RS26190	2174830	2175663	AraC family transcriptional regulator	chromosome II	No	No
2166956	2182181	15225	Integrated	WP_038888595.1	BWP24_RS26195	2175834	2176943	hypothetical protein	chromosome II	No	No
2166956	2182181	15225	Integrated	WP_077202228.1	BWP24_RS26200	2176998	2178443	potassium transporter TrkH	chromosome II	No	No
2166956	2182181	15225	Integrated	WP_045383074.1	BWP24_RS26205	2179049	2179858	AraC family transcriptional regulator	chromosome II	Yes	DEG10030095;
2166956	2182181	15225	Integrated	WP_010453634.1	BWP24_RS26210	2180196	2180399	hypothetical protein	chromosome II	No	No
2166956	2182181	15225	Integrated	WP_045383072.1	BWP24_RS26215	2180400	2181176	hypothetical protein	chromosome II	No	No
2166956	2182181	15225	Integrated	WP_077202230.1	BWP24_RS26220	2181228	2181983	hypothetical protein	chromosome II	No	No
570	7414	6844	Integrated	APX09903.1	BWP24_26430	1	157074	hypothetical protein	pLMB157	No	No
570	7414	6844	Integrated	APX09753.1	BWP24_26440	570	1445	hypothetical protein	pLMB157	No	No
570	7414	6844	Integrated	APX09754.1	BWP24_26445	1888	2319	NAD(+)--rifampin ADP-ribosyltransferase	pLMB157	No	No
570	7414	6844	Integrated	APX09755.1	BWP24_26450	2694	3770	IS91 family transposase	pLMB157	No	No
570	7414	6844	Integrated	APX09756.1	BWP24_26455	3774	4604	integrase	pLMB157	Yes	DEG10350013; DEG10180554; DEG10230013; DEG10100295; DEG10440014; DEG10230026; DEG10470225; DEG10430314;
570	7414	6844	Integrated	APX09757.1	BWP24_26460	5135	5341	hypothetical protein	pLMB157	No	No
570	7414	6844	Integrated	APX09758.1	BWP24_26465	6135	6542	hypothetical protein	pLMB157	No	No
570	7414	6844	Integrated	APX09759.1	BWP24_26470	6618	7004	hypothetical protein	pLMB157	No	No
570	7414	6844	Integrated	APX09760.1	BWP24_26475	7007	7414	hypothetical protein	pLMB157	No	No
570	7414	6844	Integrated	APX09761.1	BWP24_26480	7411	8766	hypothetical protein	pLMB157	No	No
146393	154190	7797	Integrated	APX09903.1	BWP24_26430	1	157074	hypothetical protein	pLMB157	No	No
146393	154190	7797	Integrated	APX09893.1	BWP24_27145	146393	146740	hypothetical protein	pLMB157	No	No
146393	154190	7797	Integrated	APX09894.1	BWP24_27150	147107	147400	hypothetical protein	pLMB157	No	No
146393	154190	7797	Integrated	APX09895.1	BWP24_27155	147486	147848	hypothetical protein	pLMB157	No	No
146393	154190	7797	Integrated	APX09896.1	BWP24_27160	148743	148925	hypothetical protein	pLMB157	No	No
146393	154190	7797	Integrated	APX09897.1	BWP24_27165	149062	152040	Tn3 family transposase	pLMB157	Yes	DEG10470514;
146393	154190	7797	Integrated		BWP24_27170	152410	152487	transcriptional regulator	pLMB157	No	No
146393	154190	7797	Integrated	APX09898.1	BWP24_27175	152511	153326	sulfonamide-resistant dihydropteroate synthase Sul2	pLMB157	No	No
146393	154190	7797	Integrated	APX09899.1	BWP24_27180	153387	154190	APH(3'') family aminoglycoside O-phosphotransferase	pLMB157	No	No
152410	156898	4488	Integrated	APX09903.1	BWP24_26430	1	157074	hypothetical protein	pLMB157	No	No
152410	156898	4488	Integrated		BWP24_27170	152410	152487	transcriptional regulator	pLMB157	No	No
152410	156898	4488	Integrated	APX09898.1	BWP24_27175	152511	153326	sulfonamide-resistant dihydropteroate synthase Sul2	pLMB157	No	No
152410	156898	4488	Integrated	APX09899.1	BWP24_27180	153387	154190	APH(3'') family aminoglycoside O-phosphotransferase	pLMB157	No	No
152410	156898	4488	Integrated	APX09900.1	BWP24_27185	154190	155026	aminoglycoside O-phosphotransferase APH(6)-Id	pLMB157	No	No
152410	156898	4488	Integrated	APX09901.1	BWP24_27190	154998	155231	hypothetical protein	pLMB157	No	No
152410	156898	4488	Integrated	APX09902.1	BWP24_27195	155152	155649	PecM	pLMB157	No	No
152410	156898	4488	Integrated	APX09905.1	BWP24_27200	155681	156898	tetracycline resistance MFS efflux pump	pLMB157	Yes	DEG10470175; DEG10450344; DEG10470167;
102859	108357	5498	Integrated	APX09973.1	BWP24_27650	101781	102875	hypothetical protein	pLMB143	No	No
102859	108357	5498	Integrated	APX09974.1	BWP24_27655	102859	103596	hypothetical protein	pLMB143	No	No
102859	108357	5498	Integrated	APX09975.1	BWP24_27660	103583	106339	hypothetical protein	pLMB143	No	No
102859	108357	5498	Integrated	APX09976.1	BWP24_27665	106336	106857	hypothetical protein	pLMB143	No	No
102859	108357	5498	Integrated	APX09977.1	BWP24_27670	106934	107488	hypothetical protein	pLMB143	No	No
102859	108357	5498	Integrated		BWP24_27675	108253	108357	hypothetical protein	pLMB143	No	No
102859	108357	5498	Integrated		BWP24_27680	108321	108955	hypothetical protein	pLMB143	No	No
44526	56400	11874	Integrated	APX10191.1	BWP24_28785	44526	44816	hypothetical protein	pLMB96	No	No
44526	56400	11874	Integrated	APX10192.1	BWP24_28790	44824	45303	hypothetical protein	pLMB96	No	No
44526	56400	11874	Integrated	APX10193.1	BWP24_28795	45327	45548	hypothetical protein	pLMB96	No	No
44526	56400	11874	Integrated	APX10194.1	BWP24_28800	45559	45750	hypothetical protein	pLMB96	No	No
44526	56400	11874	Integrated	APX10195.1	BWP24_28805	45743	46009	hypothetical protein	pLMB96	No	No
44526	56400	11874	Integrated	APX10196.1	BWP24_28810	46012	46266	hypothetical protein	pLMB96	No	No
44526	56400	11874	Integrated	APX10197.1	BWP24_28815	46285	46518	hypothetical protein	pLMB96	No	No
44526	56400	11874	Integrated	APX10198.1	BWP24_28820	46523	46855	hypothetical protein	pLMB96	No	No
44526	56400	11874	Integrated	APX10199.1	BWP24_28825	46855	47157	hypothetical protein	pLMB96	No	No
44526	56400	11874	Integrated	APX10200.1	BWP24_28830	47209	47934	site-specific tyrosine recombinase XerD	pLMB96	Yes	DEG10440014; DEG10350013; DEG10180554; DEG10430314; DEG10100295;
44526	56400	11874	Integrated	APX10201.1	BWP24_28835	48316	48618	hypothetical protein	pLMB96	No	No
44526	56400	11874	Integrated	APX10202.1	BWP24_28840	49136	50185	DNA methyltransferase	pLMB96	No	No
44526	56400	11874	Integrated	APX10203.1	BWP24_28845	50292	50963	site-specific recombinase	pLMB96	No	No
44526	56400	11874	Integrated	APX10204.1	BWP24_28850	51020	51211	hypothetical protein	pLMB96	No	No
44526	56400	11874	Integrated	APX10205.1	BWP24_28855	51286	51621	hypothetical protein	pLMB96	No	No
44526	56400	11874	Integrated	APX10206.1	BWP24_28860	51651	52055	hypothetical protein	pLMB96	No	No
44526	56400	11874	Integrated	APX10207.1	BWP24_28865	52080	52310	hypothetical protein	pLMB96	No	No
44526	56400	11874	Integrated	APX10208.1	BWP24_28870	52324	52533	hypothetical protein	pLMB96	No	No
44526	56400	11874	Integrated	APX10209.1	BWP24_28875	52673	53215	hypothetical protein	pLMB96	No	No
44526	56400	11874	Integrated	APX10210.1	BWP24_28880	53491	53682	hypothetical protein	pLMB96	No	No
44526	56400	11874	Integrated	APX10211.1	BWP24_28885	53694	53951	hypothetical protein	pLMB96	No	No
44526	56400	11874	Integrated	APX10212.1	BWP24_28890	53957	54253	hypothetical protein	pLMB96	No	No
44526	56400	11874	Integrated	APX10213.1	BWP24_28895	54686	55333	hypothetical protein	pLMB96	No	No
44526	56400	11874	Integrated	APX10214.1	BWP24_28900	55739	56038	hypothetical protein	pLMB96	No	No
44526	56400	11874	Integrated	APX10215.1	BWP24_28905	56200	56400	hypothetical protein	pLMB96	No	No
